# Supplementary material for: A detachable interface for stable low-voltage stretchable transistor arrays and high-resolution X-ray imaging
Source: Nat Commun. 2024 Mar 23;15:2624. doi: 10.1038/s41467-024-47026-9 (PMC10960804; doi:10.1038/s41467-024-47026-9)
Supplement: Supplementary file 6 — Source data [file 41467_2024_47026_MOESM6_ESM.xlsx]

## Sheet: fig 1e
	Pristine transfer	LiF-assisted transfer
V	I
-2	1.40613e-12	-0.000105363
-1.8	1.1112e-12	-9.32517e-05
-1.6	-7.20635e-13	-8.19829e-05
-1.4	5.33304e-13	-7.08305e-05
-1.2	4.50374e-13	-5.9489e-05
-1	1.32878e-12	-4.8431e-05
-0.8	7.59714e-13	-3.82095e-05
-0.6	-1.58176e-12	-2.83022e-05
-0.4	1.39018e-12	-1.85824e-05
-0.2	1.3024e-12	-9.11925e-06
0	-6.60805e-13	5.05354e-09
0.2	-7.35043e-13	8.94631e-06
0.4	-1.32532e-12	1.86436e-05
0.6	-1.41368e-12	2.83762e-05
0.8	1.16194e-12	3.84841e-05
1	2.42884e-13	4.88332e-05
1.2	-9.90102e-13	5.99776e-05
1.4	1.36218e-13	7.11864e-05
1.6	3.19176e-16	8.2153e-05
1.8	-3.4545e-13	9.2693e-05
2	-3.70867e-13	0.000104338
--	--	--
--	--	--
--	--	--
--	--	--
--	--	--
--	--	--
--	--	--
--	--	--
--	--	--
--	--	--
--	--	--
--	--	--
--	--	--
--	--	--
--	--	--
--	--	--
--	--	--
--	--	--
--	--	--
--	--	--
--	--	--
--	--	--
--	--	--
--	--	--
--	--	--
--	--	--
--	--	--
--	--	--
--	--	--
--	--	--
--	--	--
--	--	--
--	--	--
--	--	--
--	--	--
--	--	--
--	--	--
--	--	--
--	--	--
--	--	--
--	--	--
--	--	--
--	--	--
--	--	--
--	--	--
--	--	--
--	--	--
--	--	--
--	--	--
--	--	--
--	--	--
--	--	--
--	--	--
--	--	--
--	--	--
--	--	--
--	--	--
--	--	--
--	--	--
--	--	--
--	--	--
--	--	--
--	--	--
--	--	--
--	--	--
--	--	--
--	--	--
--	--	--
--	--	--
--	--	--
--	--	--
--	--	--
--	--	--
--	--	--
--	--	--
--	--	--
--	--	--
--	--	--
--	--	--
--	--	--
--	--	--
--	--	--
--	--	--
--	--	--
--	--	--
--	--	--
--	--	--
--	--	--
--	--	--
--	--	--
--	--	--
--	--	--
--	--	--
--	--	--
--	--	--
--	--	--
--	--	--
--	--	--
--	--	--
--	--	--
--	--	--
--	--	--
--	--	--
--	--	--
--	--	--
--	--	--
--	--	--
--	--	--
--	--	--
--	--	--
--	--	--
--	--	--
--	--	--
--	--	--
--	--	--
--	--	--
--	--	--
--	--	--
--	--	--
--	--	--
--	--	--
--	--	--
--	--	--
--	--	--
--	--	--
--	--	--
--	--	--
--	--	--
--	--	--
--	--	--
--	--	--
--	--	--
--	--	--
--	--	--
--	--	--
--	--	--
--	--	--
--	--	--
--	--	--
--	--	--
--	--	--
--	--	--
--	--	--
--	--	--
--	--	--
--	--	--
--	--	--
--	--	--
--	--	--
--	--	--
--	--	--
--	--	--
--	--	--
--	--	--
--	--	--
--	--	--
--	--	--
--	--	--
--	--	--
--	--	--
--	--	--
--	--	--
--	--	--
--	--	--
--	--	--
--	--	--
--	--	--
--	--	--
--	--	--
--	--	--
--	--	--
--	--	--
--	--	--
--	--	--
--	--	--
--	--	--
--	--	--
--	--	--
--	--	--
--	--	--
--	--	--
--	--	--
--	--	--
--	--	--
--	--	--
--	--	--
--	--	--
--	--	--
--	--	--
--	--	--
--	--	--
--	--	--
--	--	--
--	--	--
--	--	--
--	--	--
--	--	--
--	--	--
--	--	--
--	--	--
--	--	--
--	--	--
--	--	--
--	--	--
--	--	--
--	--	--
--	--	--
--	--	--
--	--	--
--	--	--
--	--	--
--	--	--
--	--	--
--	--	--
--	--	--
--	--	--
--	--	--
--	--	--
--	--	--
--	--	--
--	--	--
--	--	--
--	--	--
--	--	--
--	--	--
--	--	--
--	--	--
--	--	--
--	--	--
--	--	--
--	--	--
--	--	--
--	--	--
--	--	--
--	--	--
--	--	--
--	--	--
--	--	--
--	--	--
--	--	--
--	--	--
--	--	--
--	--	--
--	--	--
--	--	--
--	--	--
--	--	--
--	--	--
--	--	--
--	--	--
--	--	--
--	--	--
--	--	--
--	--	--
--	--	--
--	--	--
--	--	--
--	--	--
--	--	--
--	--	--
--	--	--
--	--	--
--	--	--
--	--	--
--	--	--
--	--	--
--	--	--
--	--	--
--	--	--
--	--	--
--	--	--
--	--	--
--	--	--
--	--	--
--	--	--
--	--	--
--	--	--
--	--	--
--	--	--
--	--	--
--	--	--
--	--	--
--	--	--
--	--	--
--	--	--
--	--	--
--	--	--
--	--	--
--	--	--
--	--	--
--	--	--
--	--	--
--	--	--
--	--	--
--	--	--
--	--	--
--	--	--
--	--	--
--	--	--
--	--	--
--	--	--
--	--	--
--	--	--
--	--	--
--	--	--
--	--	--
--	--	--
--	--	--
--	--	--
--	--	--
--	--	--
--	--	--
--	--	--
--	--	--
--	--	--
--	--	--
--	--	--
--	--	--
--	--	--
--	--	--
--	--	--
--	--	--
--	--	--
--	--	--
--	--	--
--	--	--
--	--	--
--	--	--
--	--	--
--	--	--
--	--	--
--	--	--
--	--	--
--	--	--
--	--	--
--	--	--
--	--	--
--	--	--
--	--	--
--	--	--
--	--	--
--	--	--
--	--	--
--	--	--
--	--	--
--	--	--
--	--	--
--	--	--
--	--	--
--	--	--
--	--	--
--	--	--
--	--	--
--	--	--
--	--	--
--	--	--
--	--	--
--	--	--
--	--	--
--	--	--
--	--	--
--	--	--
--	--	--
--	--	--
--	--	--
--	--	--
--	--	--
--	--	--
--	--	--
--	--	--
--	--	--
--	--	--
--	--	--
--	--	--
--	--	--
--	--	--
--	--	--
--	--	--
--	--	--
--	--	--
--	--	--
--	--	--
--	--	--
--	--	--
--	--	--
--	--	--
--	--	--
--	--	--
--	--	--
--	--	--
--	--	--
--	--	--
--	--	--
--	--	--
--	--	--
--	--	--
--	--	--
--	--	--
--	--	--
--	--	--
--	--	--
--	--	--
--	--	--
--	--	--
--	--	--
--	--	--
--	--	--
--	--	--
--	--	--
--	--	--
--	--	--
--	--	--
--	--	--
--	--	--
--	--	--
--	--	--
--	--	--
--	--	--
--	--	--
--	--	--
--	--	--
--	--	--
--	--	--
--	--	--
--	--	--
--	--	--
--	--	--
--	--	--
--	--	--
--	--	--
--	--	--
--	--	--
--	--	--
--	--	--
--	--	--
--	--	--
--	--	--
--	--	--
--	--	--
--	--	--
--	--	--
--	--	--
--	--	--
--	--	--
--	--	--
--	--	--
--	--	--
--	--	--
--	--	--
--	--	--
--	--	--
--	--	--
--	--	--
--	--	--
--	--	--
--	--	--
--	--	--
--	--	--
--	--	--
--	--	--
--	--	--
--	--	--
--	--	--
--	--	--
--	--	--
--	--	--
--	--	--
--	--	--
--	--	--
--	--	--
--	--	--
--	--	--
--	--	--
--	--	--
--	--	--
--	--	--
--	--	--
--	--	--
--	--	--
--	--	--
--	--	--
--	--	--
--	--	--
--	--	--
--	--	--
--	--	--
--	--	--
--	--	--
--	--	--
--	--	--
--	--	--
--	--	--
--	--	--
--	--	--
--	--	--
--	--	--
--	--	--
--	--	--
--	--	--
--	--	--
--	--	--
--	--	--
--	--	--
--	--	--
--	--	--
--	--	--
--	--	--
--	--	--
--	--	--
--	--	--
--	--	--
--	--	--
--	--	--
--	--	--
--	--	--
--	--	--
--	--	--
--	--	--
--	--	--
--	--	--
--	--	--
--	--	--
--	--	--
--	--	--
--	--	--
--	--	--
--	--	--
--	--	--
--	--	--
--	--	--
--	--	--
--	--	--
--	--	--
--	--	--
--	--	--
--	--	--
--	--	--
--	--	--
--	--	--
--	--	--
--	--	--
--	--	--
--	--	--
--	--	--
--	--	--
--	--	--
--	--	--
--	--	--
--	--	--
--	--	--
--	--	--
--	--	--
--	--	--
--	--	--
--	--	--
--	--	--
--	--	--
--	--	--
--	--	--
--	--	--
--	--	--
--	--	--
--	--	--
--	--	--
--	--	--
--	--	--
--	--	--
--	--	--
--	--	--
--	--	--
--	--	--
--	--	--
--	--	--
--	--	--
--	--	--
--	--	--
--	--	--
--	--	--
--	--	--
--	--	--
--	--	--
--	--	--
--	--	--
--	--	--
--	--	--
--	--	--
--	--	--
--	--	--
--	--	--
--	--	--
--	--	--
--	--	--
--	--	--
--	--	--
--	--	--
--	--	--
--	--	--
--	--	--
--	--	--
--	--	--
--	--	--
--	--	--
--	--	--
--	--	--
--	--	--
--	--	--
--	--	--
--	--	--
--	--	--
--	--	--
--	--	--
--	--	--
--	--	--
--	--	--
--	--	--
--	--	--
--	--	--
--	--	--
--	--	--
--	--	--
--	--	--
--	--	--
--	--	--
--	--	--
--	--	--
--	--	--
--	--	--
--	--	--
--	--	--
--	--	--
--	--	--
--	--	--
--	--	--
--	--	--
--	--	--
--	--	--
--	--	--
--	--	--
--	--	--
--	--	--
--	--	--
--	--	--
--	--	--
--	--	--
--	--	--
--	--	--
--	--	--
--	--	--
--	--	--
--	--	--
--	--	--
--	--	--
--	--	--
--	--	--
--	--	--
--	--	--
--	--	--
--	--	--
--	--	--
--	--	--
--	--	--
--	--	--
--	--	--
--	--	--
--	--	--
--	--	--
--	--	--
--	--	--
--	--	--
--	--	--
--	--	--
--	--	--
--	--	--
--	--	--
--	--	--
--	--	--
--	--	--
--	--	--
--	--	--
--	--	--
--	--	--
--	--	--
--	--	--
--	--	--
--	--	--
--	--	--
--	--	--
--	--	--
--	--	--
--	--	--
--	--	--
--	--	--
--	--	--
--	--	--
--	--	--
--	--	--
--	--	--
--	--	--
--	--	--
--	--	--
--	--	--
--	--	--
--	--	--
--	--	--
--	--	--
--	--	--
--	--	--
--	--	--
--	--	--
--	--	--
--	--	--
--	--	--
--	--	--
--	--	--
--	--	--
--	--	--
--	--	--
--	--	--
--	--	--
--	--	--
--	--	--
--	--	--
--	--	--
--	--	--
--	--	--
--	--	--
--	--	--
--	--	--
--	--	--
--	--	--
--	--	--
--	--	--
--	--	--
--	--	--
--	--	--
--	--	--
--	--	--
--	--	--
--	--	--
--	--	--
--	--	--
--	--	--
--	--	--
--	--	--
--	--	--
--	--	--
--	--	--
--	--	--
--	--	--
--	--	--
--	--	--
--	--	--
--	--	--
--	--	--
--	--	--
--	--	--
--	--	--
--	--	--
--	--	--
--	--	--
--	--	--
--	--	--
--	--	--
--	--	--
--	--	--
--	--	--
--	--	--
--	--	--
--	--	--
--	--	--
--	--	--
--	--	--
--	--	--
--	--	--
--	--	--
--	--	--
--	--	--
--	--	--
--	--	--
--	--	--
--	--	--
--	--	--
--	--	--
--	--	--
--	--	--
--	--	--
--	--	--
--	--	--
--	--	--
--	--	--
--	--	--
--	--	--
--	--	--
--	--	--
--	--	--
--	--	--
--	--	--
--	--	--
--	--	--
--	--	--
--	--	--
--	--	--
--	--	--
--	--	--
--	--	--
--	--	--
--	--	--
--	--	--
--	--	--
--	--	--
--	--	--
--	--	--
--	--	--
--	--	--
--	--	--
--	--	--
--	--	--
--	--	--
--	--	--
--	--	--
--	--	--
--	--	--
--	--	--
--	--	--
--	--	--
--	--	--
--	--	--
--	--	--
--	--	--
--	--	--
--	--	--
--	--	--
--	--	--
--	--	--
--	--	--
--	--	--
--	--	--
--	--	--
--	--	--
--	--	--
--	--	--
--	--	--
--	--	--
--	--	--
--	--	--
--	--	--
--	--	--
--	--	--
--	--	--
--	--	--
--	--	--
--	--	--
--	--	--
--	--	--
--	--	--
--	--	--
--	--	--
--	--	--
--	--	--
--	--	--
--	--	--
--	--	--
--	--	--
--	--	--
--	--	--
--	--	--
--	--	--
--	--	--
--	--	--
--	--	--
--	--	--
--	--	--
--	--	--
--	--	--
--	--	--
--	--	--
--	--	--
--	--	--
--	--	--
--	--	--
--	--	--
--	--	--
--	--	--
--	--	--
--	--	--
--	--	--
--	--	--
--	--	--
--	--	--
--	--	--
--	--	--
--	--	--
--	--	--
--	--	--
--	--	--
--	--	--
--	--	--
--	--	--
--	--	--
--	--	--
--	--	--
--	--	--
--	--	--
--	--	--
--	--	--
--	--	--
--	--	--
--	--	--
--	--	--
--	--	--
--	--	--
--	--	--
--	--	--
--	--	--
--	--	--
--	--	--
--	--	--
--	--	--
--	--	--
--	--	--
--	--	--
--	--	--
--	--	--
--	--	--
--	--	--
--	--	--
--	--	--
--	--	--
--	--	--
--	--	--
--	--	--
--	--	--
--	--	--
--	--	--
--	--	--
--	--	--
--	--	--
--	--	--
--	--	--
--	--	--
--	--	--
--	--	--
--	--	--
--	--	--
--	--	--
--	--	--
--	--	--
--	--	--
--	--	--
--	--	--
--	--	--
--	--	--
--	--	--
--	--	--
--	--	--
--	--	--
--	--	--
--	--	--
--	--	--
--	--	--
--	--	--
--	--	--
--	--	--
--	--	--
--	--	--
--	--	--
--	--	--
--	--	--
--	--	--
--	--	--
--	--	--
--	--	--
--	--	--
--	--	--
--	--	--
--	--	--
--	--	--
--	--	--
--	--	--
--	--	--
--	--	--
--	--	--
--	--	--
--	--	--
--	--	--
--	--	--
--	--	--
--	--	--
--	--	--
--	--	--
--	--	--
--	--	--
--	--	--
--	--	--
--	--	--
--	--	--
--	--	--
--	--	--
--	--	--
--	--	--
--	--	--
--	--	--
--	--	--
--	--	--
--	--	--
--	--	--
--	--	--
--	--	--
--	--	--
--	--	--
--	--	--
--	--	--
--	--	--
--	--	--
--	--	--
--	--	--
--	--	--
--	--	--
--	--	--
--	--	--
--	--	--
--	--	--
--	--	--
--	--	--
--	--	--
--	--	--
--	--	--
--	--	--
--	--	--
--	--	--
--	--	--
--	--	--
--	--	--
--	--	--
--	--	--
--	--	--
--	--	--
--	--	--
--	--	--
--	--	--
--	--	--
--	--	--
--	--	--
--	--	--
--	--	--
--	--	--
--	--	--
--	--	--
--	--	--
--	--	--
--	--	--
--	--	--
--	--	--
--	--	--
--	--	--
--	--	--
--	--	--
--	--	--
--	--	--
--	--	--
--	--	--
--	--	--
--	--	--
--	--	--
--	--	--
--	--	--
--	--	--
--	--	--
--	--	--
--	--	--
--	--	--
--	--	--
--	--	--
--	--	--
--	--	--
--	--	--
--	--	--
--	--	--
--	--	--
--	--	--
--	--	--
--	--	--
--	--	--
--	--	--
--	--	--
--	--	--
--	--	--
--	--	--
--	--	--
--	--	--
--	--	--
--	--	--
--	--	--
--	--	--
--	--	--
--	--	--
--	--	--
--	--	--
--	--	--
--	--	--
--	--	--
--	--	--
--	--	--
--	--	--
--	--	--
--	--	--
--	--	--
--	--	--
--	--	--
--	--	--
--	--	--
--	--	--
--	--	--
--	--	--
--	--	--
--	--	--
--	--	--
--	--	--
--	--	--
--	--	--
--	--	--
--	--	--
--	--	--
--	--	--
--	--	--
--	--	--
--	--	--
--	--	--
--	--	--
--	--	--
--	--	--
--	--	--
--	--	--
--	--	--
--	--	--
--	--	--
--	--	--
--	--	--
--	--	--
--	--	--
--	--	--
--	--	--
--	--	--
--	--	--
--	--	--
--	--	--
--	--	--
--	--	--
--	--	--
--	--	--
--	--	--
--	--	--
--	--	--
--	--	--
--	--	--
--	--	--
--	--	--
--	--	--
--	--	--
--	--	--
--	--	--
--	--	--
--	--	--
--	--	--
--	--	--
--	--	--
--	--	--
--	--	--
--	--	--
--	--	--
--	--	--
--	--	--
--	--	--
--	--	--
--	--	--
--	--	--
--	--	--
--	--	--
--	--	--
--	--	--
--	--	--
--	--	--
--	--	--
--	--	--
--	--	--
--	--	--
--	--	--
--	--	--
--	--	--
--	--	--
--	--	--
--	--	--
--	--	--
--	--	--
--	--	--
--	--	--
--	--	--
--	--	--
--	--	--
--	--	--
--	--	--
--	--	--
--	--	--
--	--	--
--	--	--
--	--	--
--	--	--
--	--	--
--	--	--
--	--	--
--	--	--
--	--	--
--	--	--
--	--	--
--	--	--
--	--	--
--	--	--
--	--	--
--	--	--
--	--	--
--	--	--
--	--	--
--	--	--
--	--	--
--	--	--
--	--	--
--	--	--
--	--	--
--	--	--
--	--	--
--	--	--
--	--	--
--	--	--
--	--	--
--	--	--
--	--	--
--	--	--
--	--	--
--	--	--
--	--	--
--	--	--
--	--	--
--	--	--
--	--	--
--	--	--
--	--	--
--	--	--
--	--	--
--	--	--
--	--	--
--	--	--
--	--	--
--	--	--
--	--	--
--	--	--
--	--	--
--	--	--
--	--	--
--	--	--
--	--	--
--	--	--
--	--	--
--	--	--
--	--	--
--	--	--
--	--	--
--	--	--
--	--	--
--	--	--
--	--	--
--	--	--
--	--	--
--	--	--
--	--	--
--	--	--
--	--	--
--	--	--
--	--	--
--	--	--
--	--	--
--	--	--
--	--	--
--	--	--
--	--	--
--	--	--
--	--	--
--	--	--
--	--	--
--	--	--
--	--	--
--	--	--
--	--	--
--	--	--
--	--	--
--	--	--
--	--	--
--	--	--
--	--	--
--	--	--
--	--	--
--	--	--
--	--	--
--	--	--
--	--	--
--	--	--
--	--	--
--	--	--
--	--	--
--	--	--
--	--	--
--	--	--
--	--	--
--	--	--
--	--	--
--	--	--
--	--	--
--	--	--
--	--	--
--	--	--
--	--	--
--	--	--
--	--	--
--	--	--
--	--	--
--	--	--
--	--	--
--	--	--
--	--	--
--	--	--
--	--	--
--	--	--
--	--	--
--	--	--
--	--	--
--	--	--
--	--	--
--	--	--
--	--	--
--	--	--
--	--	--
--	--	--
--	--	--
--	--	--
--	--	--
--	--	--
--	--	--
--	--	--
--	--	--
--	--	--
--	--	--
--	--	--
--	--	--
--	--	--
--	--	--
--	--	--
--	--	--
--	--	--
--	--	--
--	--	--
--	--	--
--	--	--
--	--	--
--	--	--
--	--	--
--	--	--
--	--	--
--	--	--
--	--	--
--	--	--
--	--	--
--	--	--
--	--	--
--	--	--
--	--	--
--	--	--
--	--	--
--	--	--
--	--	--
--	--	--
--	--	--
--	--	--
--	--	--
--	--	--
--	--	--
--	--	--
--	--	--
--	--	--
--	--	--
--	--	--
--	--	--
--	--	--
--	--	--
--	--	--
--	--	--
--	--	--
--	--	--
--	--	--
--	--	--
--	--	--
--	--	--
--	--	--
--	--	--
--	--	--
--	--	--
--	--	--
--	--	--
--	--	--
--	--	--
--	--	--
--	--	--
--	--	--
--	--	--
--	--	--
--	--	--
--	--	--
--	--	--
--	--	--
--	--	--
--	--	--
--	--	--
--	--	--
--	--	--
--	--	--
--	--	--
--	--	--
--	--	--
--	--	--
--	--	--
--	--	--
--	--	--
--	--	--
--	--	--
--	--	--
--	--	--
--	--	--
--	--	--
--	--	--
--	--	--
--	--	--
--	--	--
--	--	--
--	--	--
--	--	--
--	--	--
--	--	--
--	--	--
--	--	--
--	--	--
--	--	--
--	--	--
--	--	--
--	--	--
--	--	--
--	--	--
--	--	--
--	--	--
--	--	--
--	--	--
--	--	--
--	--	--
--	--	--
--	--	--
--	--	--
--	--	--
--	--	--
--	--	--
--	--	--
--	--	--
--	--	--
--	--	--
--	--	--
--	--	--
--	--	--
--	--	--
--	--	--
--	--	--
--	--	--
--	--	--
--	--	--
--	--	--
--	--	--
--	--	--
--	--	--
--	--	--
--	--	--
--	--	--
--	--	--
--	--	--
--	--	--
--	--	--
--	--	--
--	--	--
--	--	--
--	--	--
--	--	--
--	--	--
--	--	--
--	--	--
--	--	--
--	--	--
--	--	--
--	--	--
--	--	--
--	--	--
--	--	--
--	--	--
--	--	--
--	--	--
--	--	--
--	--	--
--	--	--
--	--	--
--	--	--
--	--	--
--	--	--
--	--	--
--	--	--
--	--	--
--	--	--
--	--	--
--	--	--
--	--	--
--	--	--
--	--	--
--	--	--
--	--	--
--	--	--
--	--	--
--	--	--
--	--	--
--	--	--
--	--	--
--	--	--
--	--	--
--	--	--
--	--	--
--	--	--
--	--	--
--	--	--
--	--	--
--	--	--
--	--	--
--	--	--
--	--	--
--	--	--
--	--	--
--	--	--
--	--	--
--	--	--
--	--	--
--	--	--
--	--	--
--	--	--
--	--	--
--	--	--
--	--	--
--	--	--
--	--	--
--	--	--
--	--	--
--	--	--
--	--	--
--	--	--
--	--	--
--	--	--
--	--	--
--	--	--
--	--	--
--	--	--
--	--	--
--	--	--
--	--	--
--	--	--
--	--	--
--	--	--
--	--	--
--	--	--
--	--	--
--	--	--
--	--	--
--	--	--
--	--	--
--	--	--
--	--	--
--	--	--
--	--	--
--	--	--
--	--	--
--	--	--
--	--	--
--	--	--
--	--	--
--	--	--
--	--	--
--	--	--
--	--	--
--	--	--
--	--	--
--	--	--
--	--	--
--	--	--
--	--	--
--	--	--
--	--	--
--	--	--
--	--	--
--	--	--
--	--	--
--	--	--
--	--	--
--	--	--
--	--	--
--	--	--
--	--	--
--	--	--
--	--	--
--	--	--
--	--	--
--	--	--
--	--	--
--	--	--
--	--	--
--	--	--
--	--	--
--	--	--
--	--	--
--	--	--
--	--	--
--	--	--
--	--	--
--	--	--
--	--	--
--	--	--
--	--	--
--	--	--
--	--	--
--	--	--
--	--	--
--	--	--
--	--	--
--	--	--
--	--	--
--	--	--
--	--	--
--	--	--
--	--	--
--	--	--
--	--	--
--	--	--
--	--	--
--	--	--
--	--	--
--	--	--
--	--	--
--	--	--
--	--	--
--	--	--
--	--	--
--	--	--
--	--	--
--	--	--
--	--	--
--	--	--
--	--	--
--	--	--
--	--	--
--	--	--
--	--	--
--	--	--
--	--	--
--	--	--
--	--	--
--	--	--
--	--	--
--	--	--
--	--	--
--	--	--
--	--	--
--	--	--
--	--	--
--	--	--
--	--	--
--	--	--
--	--	--
--	--	--
--	--	--
--	--	--
--	--	--
--	--	--
--	--	--
--	--	--
--	--	--
--	--	--
--	--	--
--	--	--
--	--	--
--	--	--
--	--	--
--	--	--
--	--	--
--	--	--
--	--	--
--	--	--
--	--	--
--	--	--
--	--	--
--	--	--
--	--	--
--	--	--
--	--	--
--	--	--
--	--	--
--	--	--
--	--	--
--	--	--
--	--	--
--	--	--
--	--	--
--	--	--
--	--	--
--	--	--
--	--	--
--	--	--
--	--	--
--	--	--
--	--	--
--	--	--
--	--	--
--	--	--
--	--	--
--	--	--
--	--	--
--	--	--
--	--	--
--	--	--
--	--	--
--	--	--
--	--	--
--	--	--
--	--	--
--	--	--
--	--	--
--	--	--
--	--	--
--	--	--
--	--	--
--	--	--
--	--	--
--	--	--
--	--	--
--	--	--
--	--	--
--	--	--
--	--	--
--	--	--
--	--	--
--	--	--
--	--	--
--	--	--
--	--	--
--	--	--
--	--	--
--	--	--
--	--	--
--	--	--
--	--	--
--	--	--
--	--	--
--	--	--
--	--	--
--	--	--
--	--	--
--	--	--
--	--	--
--	--	--
--	--	--
--	--	--
--	--	--
--	--	--
--	--	--
--	--	--
--	--	--
--	--	--
--	--	--
--	--	--
--	--	--
--	--	--
--	--	--
--	--	--
--	--	--
--	--	--
--	--	--
--	--	--
--	--	--
--	--	--
--	--	--
--	--	--
--	--	--
--	--	--
--	--	--
--	--	--
--	--	--
--	--	--
--	--	--
--	--	--
--	--	--
--	--	--
--	--	--
--	--	--
--	--	--
--	--	--
--	--	--
--	--	--
--	--	--
--	--	--
--	--	--
--	--	--
--	--	--
--	--	--
--	--	--
--	--	--
--	--	--
--	--	--
--	--	--
--	--	--
--	--	--
--	--	--
--	--	--
--	--	--
--	--	--
--	--	--
--	--	--
--	--	--
--	--	--
--	--	--
--	--	--
--	--	--
--	--	--
--	--	--
--	--	--
--	--	--
--	--	--
--	--	--
--	--	--
--	--	--
--	--	--
--	--	--
--	--	--
--	--	--
--	--	--
--	--	--
--	--	--
--	--	--
--	--	--
--	--	--
--	--	--
--	--	--
--	--	--
--	--	--
--	--	--
--	--	--
--	--	--
--	--	--
--	--	--
--	--	--
--	--	--
--	--	--
--	--	--
--	--	--
--	--	--
--	--	--
--	--	--
--	--	--
--	--	--
--	--	--
--	--	--
--	--	--
--	--	--
--	--	--
--	--	--
--	--	--
--	--	--
--	--	--
--	--	--
--	--	--
--	--	--
--	--	--
--	--	--
--	--	--
--	--	--
--	--	--
--	--	--
--	--	--
--	--	--
--	--	--
--	--	--
--	--	--
--	--	--
--	--	--
--	--	--
--	--	--
--	--	--
--	--	--
--	--	--
--	--	--
--	--	--
--	--	--
--	--	--
--	--	--
--	--	--
--	--	--
--	--	--
--	--	--
--	--	--
--	--	--
--	--	--
--	--	--
--	--	--
--	--	--
--	--	--
--	--	--
--	--	--
--	--	--
--	--	--
--	--	--
--	--	--
--	--	--
--	--	--
--	--	--
--	--	--
--	--	--
--	--	--
--	--	--
--	--	--
--	--	--
--	--	--
--	--	--
--	--	--
--	--	--
--	--	--
--	--	--
--	--	--
--	--	--
--	--	--
--	--	--
--	--	--
--	--	--
--	--	--
--	--	--
--	--	--
--	--	--
--	--	--
--	--	--
--	--	--
--	--	--
--	--	--
--	--	--
--	--	--
--	--	--
--	--	--
--	--	--
--	--	--
--	--	--
--	--	--
--	--	--
--	--	--
--	--	--
--	--	--
--	--	--
--	--	--
--	--	--
--	--	--
--	--	--
--	--	--
--	--	--
--	--	--
--	--	--
[truncated: 1,018 more rows]

## Sheet: fig1f
	CNTs		LiF-CNTs
Dis	Force	Dis	Force
0.00491	0.01238	0.00585	0.009
0.00491	0.01238	0.00585	0.009
0.0066	0.01238	0.00811	0.009
0.01038	0.01575	0.01189	0.009
0.01472	0.01575	0.01642	0.009
0.01981	0.01575	0.02189	0.009
0.02585	0.01575	0.02792	0.009
0.03264	0.01688	0.03472	0.009
0.04038	0.01688	0.04208	0.009
0.04868	0.01913	0.05038	0.01013
0.05755	0.0225	0.05887	0.01013
0.06679	0.02475	0.06774	0.01013
0.07623	0.027	0.07717	0.01013
0.08604	0.027	0.08736	0.01013
0.09604	0.02813	0.09774	0.01013
0.10623	0.0315	0.1083	0.01013
0.11679	0.03263	0.11906	0.01013
0.12755	0.03488	0.13	0.01013
0.13906	0.03713	0.14094	0.009
0.15075	0.03713	0.15226	0.009
0.16226	0.04163	0.16358	0.009
0.17434	0.04276	0.17509	0.009
0.18623	0.04613	0.18717	0.009
0.19774	0.04951	0.19981	0.009
0.20943	0.04951	0.21189	0.009
0.2217	0.04951	0.22415	0.009
0.23415	0.05176	0.23642	0.009
0.24698	0.05401	0.24868	0.009
0.25943	0.05626	0.26113	0.009
0.27208	0.05851	0.27377	0.009
0.28491	0.06188	0.28679	0.009
0.29755	0.06413	0.29962	0.009
0.31	0.06638	0.31245	0.009
0.32283	0.06863	0.32547	0.009
0.33585	0.07201	0.33849	0.009
0.34925	0.07313	0.35132	0.01013
0.36226	0.07763	0.36396	0.01013
0.37528	0.07763	0.37717	0.01013
0.38811	0.07876	0.39057	0.01013
0.40094	0.08101	0.40377	0.01013
0.41358	0.08551	0.41717	0.01013
0.42717	0.08551	0.43	0.01013
0.44057	0.08776	0.44283	0.01013
0.45377	0.09001	0.45585	0.01013
0.46679	0.09114	0.46925	0.01013
0.48	0.09226	0.48283	0.01013
0.49264	0.09339	0.49604	0.01013
0.50585	0.09564	0.50943	0.01125
0.51943	0.09789	0.52226	0.01125
0.53283	0.09901	0.53528	0.01125
0.54623	0.10239	0.5483	0.01125
0.55943	0.10351	0.5617	0.01125
0.57245	0.10576	0.57528	0.01125
0.58547	0.10801	0.58868	0.01125
0.59868	0.10914	0.60208	0.01125
0.61245	0.10914	0.61509	0.01125
0.62604	0.11139	0.62792	0.01125
0.63943	0.11251	0.64132	0.01125
0.65264	0.11476	0.65472	0.01125
0.66585	0.11814	0.6683	0.01238
0.67887	0.11927	0.6817	0.01238
0.69208	0.11927	0.69491	0.01238
0.70528	0.12039	0.70811	0.01238
0.71906	0.12264	0.72094	0.01238
0.73245	0.12489	0.73415	0.01238
0.74604	0.12489	0.74755	0.01238
0.75906	0.12827	0.76113	0.01238
0.77208	0.12827	0.77434	0.01238
0.78509	0.13052	0.78774	0.01238
0.79849	0.13277	0.80113	0.01238
0.81226	0.13389	0.81415	0.01238
0.82604	0.13389	0.82736	0.01238
0.83943	0.13614	0.84057	0.01238
0.85283	0.13727	0.85415	0.01238
0.86566	0.14064	0.86755	0.01238
0.87868	0.14177	0.88075	0.01238
0.8917	0.14289	0.89415	0.01238
0.90547	0.14402	0.90736	0.01238
0.91943	0.14514	0.92057	0.01238
0.93264	0.14627	0.93358	0.01238
0.94604	0.14739	0.94736	0.0135
0.95887	0.14739	0.96094	0.01463
0.97189	0.14852	0.97434	0.01463
0.98528	0.15077	0.98774	0.01463
0.99906	0.15077	1.00094	0.01463
1.01245	0.15189	1.01415	0.01463
1.02604	0.15302	1.02755	0.01463
1.03943	0.15302	1.04113	0.01463
1.05245	0.15639	1.05491	0.01463
1.06528	0.15639	1.06811	0.01463
1.07887	0.15639	1.08151	0.01463
1.09245	0.15639	1.09453	0.01463
1.10585	0.15752	1.10755	0.01463
1.11906	0.15865	1.12075	0.01463
1.13226	0.16202	1.13434	0.01463
1.14528	0.16315	1.14792	0.01463
1.15849	0.16427	1.16132	0.01463
1.17151	0.16427	1.17472	0.01463
1.18528	0.16427	1.18792	0.01463
1.19906	0.16427	1.20094	0.01463
1.21226	0.16765	1.21415	0.01463
1.22566	0.16877	1.22774	0.01463
1.23868	0.16877	1.24113	0.01463
1.2517	0.16877	1.25472	0.01463
1.26491	0.16877	1.26811	0.01463
1.27849	0.16877	1.28113	0.01463
1.29208	0.17215	1.29415	0.01463
1.30566	0.17215	1.30736	0.01463
1.31887	0.17215	1.32113	0.01463
1.33189	0.17215	1.33472	0.01463
1.34509	0.17215	1.34811	0.01463
1.35792	0.17215	1.36151	0.01463
1.37189	0.1744	1.37453	0.01463
1.38547	0.1744	1.38755	0.01463
1.39868	0.17552	1.40057	0.01463
1.41208	0.17552	1.41415	0.01463
1.42509	0.17552	1.42792	0.01463
1.43811	0.1789	1.44113	0.01463
1.45113	0.18002	1.45472	0.01463
1.46472	0.18002	1.46792	0.01463
1.47849	0.18002	1.48094	0.01463
1.49189	0.18002	1.49377	0.01463
1.50509	0.18002	1.50736	0.01463
1.5183	0.18002	1.52113	0.01463
1.53113	0.18002	1.53453	0.01463
1.54453	0.18002	1.54811	0.01463
1.55811	0.18002	1.56094	0.01688
1.57189	0.18227	1.57415	0.01688
1.58547	0.18227	1.58736	0.01688
1.59887	0.18227	1.60094	0.01688
1.61208	0.18227	1.61472	0.01688
1.62491	0.18227	1.62811	0.01575
1.63774	0.18227	1.6417	0.01575
1.65151	0.1834	1.65472	0.01575
1.66528	0.1834	1.66774	0.01575
1.67887	0.1834	1.68075	0.01575
1.69208	0.1834	1.69415	0.01575
1.70528	0.18452	1.70792	0.01575
1.7183	0.18452	1.72113	0.01575
1.73132	0.18452	1.73453	0.01575
1.74491	0.18452	1.74774	0.01575
1.75868	0.18452	1.76075	0.01575
1.77226	0.1834	1.77396	0.01575
1.78547	0.1834	1.78755	0.01688
1.79868	0.1834	1.80113	0.01688
1.8117	0.18227	1.81453	0.01688
1.82472	0.18227	1.82792	0.01688
1.83792	0.18227	1.84113	0.01688
1.85189	0.18227	1.85415	0.01688
1.86547	0.18115	1.86736	0.01688
1.87868	0.18115	1.88094	0.01688
1.89189	0.18115	1.89472	0.01688
1.90491	0.18115	1.90849	0.01688
1.91811	0.18115	1.92189	0.01688
1.93151	0.18115	1.93491	0.018
1.94509	0.18115	1.94792	0.018
1.95887	0.18115	1.96075	0.018
1.97208	0.18115	1.97415	0.018
1.98547	0.18115	1.98774	0.018
1.99849	0.18115	2.00113	0.018
2.01151	0.18115	2.01434	0.01913
2.02491	0.18115	2.02755	0.01913
2.03849	0.18115	2.04075	0.01913
2.05189	0.18115	2.05396	0.01913
2.06547	0.18115	2.06755	0.01913
2.07868	0.18115	2.08113	0.01913
2.09189	0.18115	2.09472	0.01913
2.10491	0.18115	2.10811	0.01913
2.11811	0.18115	2.12113	0.01913
2.1317	0.18115	2.13434	0.01913
2.14509	0.18115	2.14736	0.01913
2.15849	0.18115	2.16075	0.01913
2.17208	0.18115	2.17453	0.01913
2.18509	0.18115	2.1883	0.01913
2.19811	0.18115	2.20189	0.01913
2.21151	0.18227	2.21491	0.01913
2.22509	0.1834	2.22792	0.01913
2.23849	0.1834	2.24094	0.01913
2.2517	0.1834	2.25415	0.01913
2.26509	0.1834	2.26774	0.01913
2.27811	0.1834	2.28132	0.01913
2.29113	0.1834	2.29453	0.01913
2.30434	0.1834	2.30774	0.01913
2.31811	0.18452	2.32075	0.01913
2.3317	0.18452	2.33359	0.01913
2.34509	0.18565	2.34679	0.01913
2.35887	0.1879	2.36038	0.01913
2.37189	0.1879	2.37396	0.01913
2.38491	0.1879	2.38736	0.01913
2.39811	0.1879	2.40094	0.01913
2.4117	0.18902	2.41396	0.018
2.42528	0.18902	2.42717	0.018
2.43887	0.18902	2.44038	0.018
2.45226	0.18902	2.45415	0.018
2.46547	0.18902	2.46755	0.018
2.47849	0.19015	2.48094	0.018
2.49151	0.1924	2.49434	0.018
2.50528	0.1924	2.50717	0.018
2.51887	0.1924	2.52019	0.018
2.53245	0.1924	2.5334	0.018
2.54585	0.1924	2.54698	0.018
2.55868	0.1924	2.56057	0.018
2.5717	0.19577	2.57415	0.018
2.58472	0.19577	2.58755	0.018
2.59849	0.19577	2.60075	0.018
2.61208	0.19803	2.61396	0.018
2.62547	0.19803	2.62717	0.018
2.63887	0.19803	2.64075	0.018
2.65189	0.19803	2.65434	0.018
2.66491	0.19803	2.66774	0.018
2.67811	0.19803	2.68113	0.018
2.69151	0.19803	2.69434	0.018
2.70547	0.19803	2.70736	0.018
2.71887	0.19803	2.72038	0.01913
2.73226	0.19803	2.73415	0.01913
2.74509	0.19803	2.74755	0.01913
2.75811	0.19803	2.76113	0.01913
2.77113	0.19803	2.77453	0.01913
2.78491	0.19803	2.78774	0.01913
2.79849	0.19803	2.80075	0.02025
2.81208	0.19803	2.81358	0.02025
2.82547	0.20028	2.82736	0.02025
2.83849	0.20028	2.84113	0.02025
2.85151	0.20028	2.85434	0.02025
2.86453	0.20028	2.86774	0.02025
2.87811	0.20028	2.88075	0.02138
2.89189	0.20028	2.89377	0.02138
2.90528	0.20028	2.90679	0.0225
2.91887	0.20028	2.92038	0.0225
2.93208	0.2014	2.93415	0.0225
2.94491	0.2014	2.94774	0.0225
2.95792	0.2014	2.96113	0.02363
2.97132	0.2014	2.97415	0.02363
2.98509	0.2014	2.98698	0.02363
2.99849	0.2014	3	0.02363
3.0117	0.2014	3.01358	0.02363
3.02491	0.2014	3.02736	0.02363
3.03792	0.2014	3.04094	0.02363
3.05094	0.2014	3.05415	0.02363
3.06453	0.2014	3.06736	0.02363
3.0783	0.2014	3.08019	0.02363
3.0917	0.2014	3.0934	0.02363
3.10509	0.2014	3.10679	0.02475
3.1183	0.2014	3.12038	0.02588
3.13151	0.20028	3.13415	0.02588
3.14453	0.20028	3.14774	0.02588
3.15774	0.20028	3.16094	0.02588
3.1717	0.20028	3.17415	0.02588
3.18528	0.20028	3.18736	0.02588
3.19849	0.20028	3.20094	0.02588
3.21189	0.19803	3.21472	0.02588
3.22491	0.19803	3.2283	0.02588
3.23792	0.19803	3.2417	0.02588
3.25132	0.19803	3.25491	0.02588
3.26509	0.19803	3.26811	0.02588
3.27849	0.1969	3.28132	0.02588
3.29189	0.1969	3.29472	0.02588
3.30547	0.1969	3.30849	0.027
3.31849	0.19577	3.32189	0.027
3.33132	0.19577	3.33509	0.027
3.34472	0.19577	3.34849	0.027
3.3583	0.19352	3.36151	0.027
3.3717	0.19352	3.37453	0.027
3.38509	0.19352	3.38774	0.027
3.39849	0.19352	3.40132	0.027
3.41151	0.19352	3.41472	0.027
3.42472	0.19352	3.42811	0.027
3.43792	0.19352	3.44151	0.02813
3.4517	0.19352	3.45453	0.02813
3.46528	0.19352	3.46774	0.02813
3.47868	0.19352	3.48094	0.02813
3.49208	0.19352	3.49472	0.02813
3.50509	0.1924	3.50811	0.02813
3.51811	0.19127	3.52151	0.02813
3.53113	0.19127	3.53491	0.02813
3.54509	0.19127	3.54792	0.02813
3.55849	0.19127	3.56094	0.02813
3.57189	0.19127	3.57415	0.02813
3.58528	0.18902	3.58774	0.02813
3.5983	0.18902	3.60113	0.02813
3.61132	0.18902	3.61472	0.02925
3.62453	0.18902	3.62811	0.02925
3.63811	0.1879	3.64113	0.02925
3.6517	0.1879	3.65415	0.02925
3.66509	0.1879	3.66755	0.02925
3.67868	0.1879	3.68113	0.03038
3.69189	0.1879	3.69453	0.03038
3.70453	0.18677	3.70792	0.03038
3.71774	0.18677	3.72132	0.03038
3.73132	0.18677	3.73434	0.03038
3.74491	0.18677	3.74755	0.03038
3.7583	0.18677	3.76057	0.03038
3.7717	0.18677	3.77434	0.03038
3.78472	0.18565	3.78774	0.03038
3.79774	0.18565	3.80113	0.03038
3.81075	0.18565	3.81453	0.03038
3.82453	0.18565	3.82755	0.03038
3.8383	0.18565	3.84057	0.03038
3.85189	0.18565	3.85377	0.03038
3.86528	0.18565	3.86736	0.03038
3.8783	0.18565	3.88094	0.03038
3.89113	0.18565	3.89453	0.0315
3.90453	0.18565	3.90792	0.0315
3.9183	0.18565	3.92094	0.0315
3.93189	0.18677	3.93415	0.0315
3.94509	0.1879	3.94698	0.03263
3.95849	0.1879	3.96057	0.03263
3.97151	0.1879	3.97415	0.03263
3.98453	0.1879	3.98755	0.03263
3.99774	0.1879	4.00094	0.03263
4.01132	0.1879	4.01415	0.03263
4.02509	0.1879	4.02698	0.03263
4.03849	0.1879	4.04019	0.03263
4.05189	0.1879	4.05359	0.03263
4.06491	0.1879	4.06736	0.03263
4.07792	0.1879	4.08094	0.03263
4.09094	0.1879	4.09434	0.03488
4.10453	0.1879	4.10755	0.036
4.1183	0.1879	4.12057	0.036
4.1317	0.1879	4.13358	0.036
4.14491	0.1879	4.14717	0.036
4.15811	0.18677	4.16094	0.036
4.17113	0.18677	4.17434	0.036
4.18434	0.18677	4.18774	0.036
4.19792	0.18677	4.20094	0.036
4.2117	0.18677	4.21396	0.036
4.22509	0.18677	4.22717	0.036
4.23849	0.18677	4.24075	0.036
4.2517	0.18677	4.25434	0.036
4.26472	0.18677	4.26792	0.036
4.27792	0.18677	4.28132	0.036
4.29132	0.18677	4.29453	0.036
4.30509	0.18677	4.30755	0.03713
4.31849	0.18677	4.32075	0.03938
4.33189	0.18677	4.33415	0.03938
4.34528	0.1879	4.34792	0.03938
4.35849	0.1879	4.36132	0.03938
4.3717	0.1879	4.37472	0.03938
4.38509	0.1879	4.38792	0.03938
4.39868	0.1879	4.40113	0.03938
4.41226	0.18902	4.41434	0.03938
4.42547	0.19015	4.42774	0.03938
4.43887	0.19015	4.44151	0.03938
4.45189	0.19015	4.45491	0.03938
4.46491	0.19015	4.4683	0.03938
4.4783	0.19015	4.48151	0.03938
4.49208	0.19015	4.49472	0.03938
4.50528	0.19015	4.50774	0.03938
4.51868	0.19015	4.52132	0.03938
4.53189	0.19015	4.53509	0.03938
4.54491	0.19015	4.54868	0.03938
4.55792	0.19015	4.56208	0.04051
4.57132	0.19015	4.57528	0.04163
4.58491	0.19015	4.58849	0.04276
4.59849	0.19015	4.60151	0.04276
4.61189	0.19015	4.61509	0.04276
4.62528	0.19015	4.62868	0.04276
4.6383	0.19015	4.64208	0.04276
4.65132	0.19015	4.65566	0.04276
4.66453	0.19015	4.66887	0.04276
4.67811	0.18902	4.68189	0.04388
4.69189	0.18902	4.69491	0.04388
4.70509	0.18902	4.7083	0.04388
4.71849	0.18902	4.7217	0.04388
4.7317	0.18902	4.73509	0.04388
4.74472	0.18902	4.74849	0.04501
4.75792	0.18902	4.76189	0.04501
4.77151	0.18902	4.77528	0.04501
4.78528	0.18902	4.7883	0.04501
4.79868	0.18902	4.8017	0.04726
4.81208	0.18902	4.81528	0.04726
4.82491	0.18902	4.82887	0.04726
4.83811	0.18902	4.84226	0.04726
4.85113	0.18902	4.85547	0.04726
4.86491	0.18902	4.86849	0.04726
4.87849	0.18902	4.88151	0.04726
4.89189	0.18902	4.89491	0.04613
4.90547	0.18902	4.90868	0.04613
4.9183	0.18902	4.92208	0.04613
4.93132	0.18902	4.93547	0.04613
4.94453	0.18902	4.94887	0.04613
4.95811	0.18902	4.96208	0.04613
4.9717	0.18902	4.97509	0.04613
4.98528	0.18902	4.9883	0.04613
4.99868	0.18902	5.00189	0.04613
5.0117	0.18902	5.01566	0.04613
5.02472	0.18902	5.02887	0.04613
5.03774	0.18902	5.04245	0.04613
5.05151	0.18902	5.05566	0.04613
5.06528	0.18902	5.06868	0.04613
5.07868	0.18902	5.08189	0.04838
5.09208	0.18902	5.09547	0.04838
5.10509	0.18902	5.10887	0.04838
5.11811	0.18902	5.12226	0.04838
5.13132	0.18902	5.13547	0.04951
5.14509	0.18902	5.14849	0.04951
5.15887	0.18902	5.1617	0.05063
5.17226	0.18902	5.17491	0.05063
5.18566	0.18902	5.18868	0.05176
5.19849	0.18902	5.20208	0.05176
5.21151	0.18902	5.21547	0.05176
5.22453	0.18902	5.22906	0.05176
5.2383	0.18902	5.24208	0.05288
5.25189	0.18902	5.25528	0.05288
5.26528	0.18902	5.26811	0.05401
5.27849	0.18902	5.2817	0.05401
5.2917	0.18902	5.29547	0.05401
5.30472	0.18902	5.30906	0.05626
5.31792	0.18902	5.32245	0.05626
5.33151	0.18902	5.33547	0.05626
5.34509	0.18902	5.34849	0.05626
5.35849	0.18902	5.3617	0.05626
5.37189	0.19015	5.37528	0.05626
5.38491	0.19015	5.38906	0.05626
5.39811	0.19015	5.40226	0.05738
5.41132	0.1924	5.41566	0.05851
5.42472	0.19352	5.42887	0.05851
5.43849	0.19352	5.44208	0.05851
5.45189	0.19352	5.45509	0.05963
5.46528	0.19352	5.46868	0.05963
5.47849	0.19352	5.48226	0.05963
5.49151	0.19352	5.49566	0.05963
5.50453	0.19465	5.50887	0.05963
5.51792	0.19577	5.52189	0.05963
5.53189	0.1969	5.53491	0.06076
5.54509	0.1969	5.5483	0.06076
5.5583	0.1969	5.56189	0.06076
5.57151	0.1969	5.57566	0.06076
5.58453	0.19577	5.58906	0.06076
5.59774	0.19577	5.60226	0.06076
5.61132	0.19577	5.61528	0.06188
5.62509	0.19577	5.6283	0.06301
5.63849	0.19577	5.64151	0.06413
5.6517	0.19577	5.65509	0.06413
5.66491	0.19577	5.66887	0.06526
5.67792	0.19577	5.68226	0.06526
5.69113	0.19577	5.69547	0.06526
5.70434	0.1969	5.70849	0.06638
5.71792	0.19915	5.7217	0.06638
5.73151	0.19915	5.73472	0.06638
5.74509	0.19915	5.7483	0.06638
5.75849	0.19915	5.76208	0.06638
5.77151	0.20028	5.77547	0.06638
5.78434	0.20028	5.78887	0.06751
5.79774	0.2014	5.80189	0.06863
5.81132	0.20253	5.81509	0.06863
5.82491	0.20253	5.8283	0.06863
5.83811	0.20253	5.8417	0.06863
5.85151	0.20253	5.85547	0.06863
5.86453	0.20253	5.86868	0.06976
5.87755	0.20253	5.88208	0.06976
5.89075	0.20253	5.89528	0.06976
5.90453	0.20253	5.9083	0.06976
5.91811	0.20365	5.92151	0.07088
5.9317	0.20365	5.93472	0.07201
5.94509	0.20365	5.94849	0.07201
5.95792	0.20365	5.96208	0.07201
5.97094	0.20365	5.97547	0.07201
5.98434	0.20365	5.98849	0.07201
5.99792	0.20478	6.00151	0.07313
6.0117	0.20478	6.01491	0.07313
6.02509	0.20703	6.02792	0.07426
6.03868	0.20928	6.04151	0.07426
6.0517	0.20928	6.05509	0.07426
6.06453	0.20928	6.0683	0.07538
6.07774	0.20928	6.08189	0.07651
6.09151	0.20928	6.09491	0.07763
6.10491	0.20928	6.10792	0.07763
6.1183	0.20928	6.12113	0.07876
6.1317	0.20928	6.13491	0.07876
6.14491	0.20928	6.1483	0.07876
6.15792	0.20928	6.16189	0.07876
6.17094	0.2104	6.17547	0.08101
6.18453	0.2104	6.18849	0.08101
6.1983	0.21153	6.20151	0.08101
6.2117	0.21153	6.21472	0.08101
6.22509	0.21153	6.22849	0.08214
6.23792	0.21153	6.2417	0.08214
6.25094	0.21153	6.25509	0.08214
6.26396	0.21153	6.26849	0.08214
6.27792	0.21153	6.28151	0.08214
6.29151	0.21153	6.29453	0.08214
6.30509	0.21378	6.30774	0.08326
6.3183	0.21378	6.32151	0.08439
6.33132	0.21378	6.33509	0.08439
6.34415	0.21378	6.3483	0.08439
6.35736	0.21378	6.3617	0.08551
6.37113	0.21378	6.37491	0.08664
6.38472	0.21378	6.38811	0.08664
6.3983	0.21378	6.40113	0.08664
6.41151	0.21378	6.41491	0.08664
6.42472	0.21378	6.4283	0.08664
6.43774	0.21378	6.44189	0.08664
6.45113	0.21378	6.45528	0.08664
6.46528	0.21378	6.4683	0.08776
6.47906	0.21378	6.48132	0.08776
6.49245	0.21378	6.49434	0.09114
6.50566	0.21265	6.50792	0.09114
6.51868	0.21265	6.52151	0.09114
6.53132	0.21265	6.53472	0.09114
6.54453	0.21153	6.54811	0.09114
6.55811	0.20815	6.56094	0.09114
6.57189	0.20815	6.57415	0.09114
6.58509	0.20703	6.58736	0.09114
6.5983	0.20365	6.60094	0.09226
6.6117	0.20253	6.61472	0.09226
6.62472	0.20253	6.62811	0.09226
6.63774	0.20253	6.64132	0.09451
6.65113	0.20253	6.65434	0.09451
6.66491	0.20253	6.66717	0.09451
6.67868	0.20253	6.68038	0.09451
6.69208	0.2014	6.69396	0.09451
6.70491	0.20028	6.70774	0.09451
6.71774	0.20028	6.72132	0.09564
6.73075	0.20028	6.73453	0.09564
6.74434	0.20028	6.74774	0.09564
6.75792	0.20028	6.76075	0.09564
6.77151	0.20028	6.77396	0.09676
6.78491	0.20028	6.78774	0.09901
6.79811	0.20028	6.80151	0.09901
6.81132	0.20028	6.81491	0.09901
6.82434	0.20028	6.82811	0.09901
6.83755	0.20028	6.84113	0.09901
6.85132	0.20028	6.85415	0.09901
6.86472	0.20028	6.86717	0.09901
6.87811	0.20028	6.88075	0.10014
6.89151	0.20253	6.89472	0.10126
6.90453	0.20253	6.90811	0.10126
6.91755	0.20365	6.92132	0.10126
6.93113	0.20365	6.93453	0.10126
6.94472	0.2059	6.94755	0.10126
6.9583	0.2059	6.96094	0.10239
6.9717	0.2059	6.97415	0.10351
6.98509	0.2059	6.98811	0.10351
6.99811	0.20815	7.00151	0.10351
7.01113	0.20815	7.01491	0.10351
7.02453	0.2104	7.02792	0.10464
7.0383	0.2104	7.04113	0.10576
7.05208	0.2104	7.05415	0.10576
7.06547	0.2104	7.06755	0.10576
7.07849	0.2104	7.08132	0.10576
7.0917	0.2104	7.09472	0.10576
7.10453	0.21153	7.10811	0.10689
7.11774	0.21153	7.12132	0.10689
7.13132	0.21265	7.13434	0.10689
7.14491	0.21265	7.14736	0.10801
7.1583	0.2149	7.16075	0.10801
7.17151	0.2149	7.17434	0.11026
7.18472	0.2149	7.18792	0.11026
7.19774	0.21603	7.20132	0.11026
7.21094	0.21603	7.21472	0.11139
7.22453	0.21715	7.22774	0.11251
7.23811	0.21715	7.24094	0.11364
7.25151	0.21715	7.25396	0.11364
7.26509	0.21715	7.26792	0.11364
7.27811	0.21715	7.28113	0.11364
7.29113	0.2194	7.29472	0.11364
7.30434	0.2194	7.30792	0.11476
7.31811	0.22053	7.32113	0.11476
7.33189	0.22053	7.33434	0.11476
7.34509	0.22053	7.34774	0.11589
7.35849	0.22053	7.36132	0.11589
7.37151	0.22278	7.37491	0.11589
7.38453	0.22278	7.38811	0.11589
7.39755	0.22278	7.40132	0.11701
7.41113	0.2239	7.41434	0.11701
7.42472	0.2239	7.42755	0.11701
7.4383	0.2239	7.44075	0.11701
7.4517	0.2239	7.45434	0.11701
7.46472	0.2239	7.46792	0.11814
7.47774	0.2239	7.48151	0.11927
7.49057	0.2239	7.49491	0.12039
7.50434	0.2239	7.50792	0.12152
7.51811	0.22503	7.52113	0.12152
7.5317	0.22503	7.53434	0.12152
7.54509	0.22503	7.54792	0.12152
7.55811	0.22503	7.56151	0.12264
7.57094	0.22503	7.57491	0.12264
7.58415	0.22728	7.58811	0.12377
7.59774	0.22728	7.60132	0.12489
7.6117	0.22728	7.61434	0.12489
7.62509	0.2284	7.62736	0.12602
7.63849	0.2284	7.64113	0.12939
7.65151	0.2284	7.65472	0.12939
7.66434	0.23065	7.66792	0.12939
7.67755	0.23065	7.68151	0.12939
7.69094	0.23178	7.69453	0.12939
7.70472	0.23178	7.70736	0.12939
7.71811	0.23178	7.72057	0.12939
7.73151	0.23178	7.73434	0.13052
7.74453	0.23178	7.74792	0.13389
7.75755	0.23178	7.76151	0.13389
7.77075	0.23178	7.77472	0.13389
7.78415	0.23178	7.78774	0.13389
7.79774	0.23178	7.80075	0.13389
7.81132	0.2329	7.81377	0.13389
7.82472	0.23515	7.82755	0.13389
7.83792	0.23515	7.84132	0.13389
7.85094	0.23515	7.85491	0.13389
7.86396	0.23515	7.8683	0.13389
7.87774	0.23515	7.88132	0.13389
7.89132	0.23515	7.89415	0.13389
7.90472	0.23515	7.90736	0.13389
7.91811	0.23515	7.92094	0.13389
7.93132	0.23628	7.93472	0.13389
7.94415	0.23628	7.94811	0.13389
7.95717	0.23628	7.96151	0.13502
7.97057	0.23628	7.97472	0.13614
7.98434	0.23741	7.98774	0.13839
7.99792	0.23741	8.00094	0.13839
8.01132	0.23741	8.01453	0.13839
8.02472	0.23741	8.02811	0.13839
8.03755	0.23741	8.04151	0.13952
8.05075	0.23741	8.05491	0.14064
8.06415	0.23741	8.06811	0.14064
8.07774	0.23741	8.08094	0.14064
8.09151	0.23853	8.09396	0.14064
8.10472	0.23853	8.10755	0.14064
8.11792	0.23853	8.12113	0.14289
8.13113	0.23853	8.13434	0.14289
8.14434	0.23853	8.14755	0.14289
8.15774	0.23853	8.16094	0.14289
8.17132	0.23853	8.17396	0.14289
8.18472	0.23853	8.18698	0.14402
8.1983	0.23853	8.20076	0.14402
8.21151	0.23853	8.21434	0.14402
8.22453	0.23853	8.22792	0.14402
8.23774	0.23853	8.24132	0.14402
8.25113	0.23966	8.25434	0.14402
8.26453	0.23966	8.26736	0.14402
8.27811	0.23966	8.28038	0.14402
8.29132	0.23966	8.29377	0.14402
8.30472	0.23853	8.30755	0.14627
8.31792	0.23853	8.32094	0.14627
8.33075	0.23853	8.33434	0.14627
8.34434	0.23853	8.34755	0.14627
8.35811	0.23853	8.36075	0.14627
8.37151	0.23853	8.37377	0.14739
8.38472	0.23853	8.38717	0.14852
8.3983	0.23853	8.40075	0.14852
8.41113	0.23853	8.41434	0.14852
8.42415	0.23853	8.42755	0.14852
8.43755	0.23853	8.44075	0.14852
8.45113	0.23853	8.45396	0.14852
8.46491	0.23853	8.46736	0.14852
8.4783	0.23853	8.48075	0.14852
8.4917	0.23628	8.49434	0.14852
8.50472	0.23628	8.50774	0.15077
8.51774	0.23628	8.52094	0.15302
8.53057	0.23628	8.53415	0.15302
8.54434	0.23628	8.54717	0.15302
8.55792	0.23628	8.56038	0.15302
8.57151	0.23628	8.57358	0.15302
8.58491	0.23628	8.58736	0.15302
8.59792	0.23628	8.60075	0.15302
8.61075	0.23628	8.61434	0.15302
8.62415	0.23628	8.62774	0.15302
8.63792	0.23628	8.64075	0.15302
8.65151	0.23628	8.65377	0.15302
8.66509	0.23628	8.66679	0.15302
8.67849	0.23628	8.68038	0.15302
8.69151	0.23628	8.69396	0.15302
8.70434	0.23628	8.70717	0.15302
8.71736	0.23628	8.72075	0.15414
8.73094	0.23628	8.73396	0.15527
8.74472	0.23628	8.74698	0.15527
8.75811	0.23628	8.76	0.15527
8.7717	0.23628	8.77377	0.15527
8.78472	0.23628	8.78736	0.15527
8.79736	0.23515	8.80075	0.15527
8.81057	0.23515	8.81453	0.15527
8.82434	0.23515	8.82792	0.15527
8.83811	0.23403	8.84094	0.15527
8.85151	0.23403	8.85396	0.15527
8.86509	0.23403	8.86774	0.15527
8.8783	0.2329	8.88132	0.15414
8.89094	0.2329	8.89472	0.15414
8.90434	0.2329	8.90792	0.15189
8.91792	0.2329	8.92094	0.14964
8.9317	0.2329	8.93396	0.14852
8.94509	0.23178	8.94698	0.14852
8.95849	0.23178	8.96075	0.14627
8.97151	0.23178	8.97453	0.14627
8.98434	0.23178	8.98792	0.14402
8.99755	0.23178	9.00132	0.14402
9.01151	0.23178	9.01415	0.14402
9.02547	0.23178	9.02717	0.14402
9.03887	0.23178	9.04038	0.14402
9.05226	0.23178	9.05396	0.14402
9.06528	0.23178	9.06755	0.14402
9.07811	0.23178	9.08094	0.14177
9.09113	0.23178	9.09434	0.14064
9.10491	0.23178	9.10755	0.14064
9.11849	0.23178	9.12038	0.14064
9.13189	0.23178	9.1334	0.14064
9.14528	0.23178	9.14698	0.14064
9.1583	0.23065	9.16076	0.14064
9.17132	0.23065	9.17415	0.14064
9.18434	0.22953	9.18755	0.14064
9.19774	0.22953	9.20076	0.14289
9.21151	0.22953	9.21377	0.14402
9.22491	0.22953	9.22679	0.14402
9.2383	0.2284	9.24038	0.14402
9.25151	0.2284	9.25396	0.14627
9.26453	0.2284	9.26736	0.14627
9.27774	0.2284	9.28076	0.14627
9.29113	0.2284	9.29396	0.14739
9.30472	0.2284	9.30698	0.14739
9.3183	0.22953	9.32019	0.14852
9.3317	0.22953	9.33377	0.15077
9.34491	0.22953	9.34755	0.15077
9.35774	0.22953	9.36075	0.15077
9.37057	0.22953	9.37396	0.15189
9.38415	0.22953	9.38717	0.15414
9.39792	0.22953	9.40019	0.15414
9.41132	0.22953	9.41358	0.15414
9.42453	0.22953	9.42698	0.15414
9.43811	0.22953	9.44075	0.15414
9.45132	0.22953	9.45434	0.15414
9.46434	0.22953	9.46755	0.15527
9.47774	0.22953	9.48075	0.15639
9.49151	0.22953	9.49377	0.15639
9.50472	0.22953	9.50679	0.15865
9.51811	0.22953	9.52038	0.15865
9.53151	0.22953	9.53396	0.15977
9.54453	0.22953	9.54717	0.15977
9.55755	0.22953	9.56057	0.15977
9.57076	0.22953	9.57396	0.15977
9.58434	0.22953	9.58717	0.1609
9.59792	0.22953	9.60019	0.1609
9.61132	0.22953	9.6134	0.1609
9.62472	0.22953	9.62717	0.1609
9.63774	0.23065	9.64057	0.1609
9.65075	0.23178	9.65377	0.16315
9.66396	0.23178	9.66717	0.16315
9.67774	0.23178	9.68019	0.16427
9.69151	0.23178	9.6934	0.1654
9.70472	0.23178	9.7066	0.1654
9.71811	0.23178	9.72019	0.16652
9.73132	0.23178	9.73396	0.16765
9.74415	0.23178	9.74717	0.16765
9.75736	0.23178	9.76057	0.16765
9.77113	0.23178	9.77359	0.16765
9.78434	0.23178	9.7866	0.17102
9.79792	0.23178	9.79981	0.17102
9.81132	0.23178	9.81359	0.17102
9.82434	0.23178	9.82717	0.17102
9.83755	0.23178	9.84075	0.17102
9.85057	0.23178	9.85415	0.17102
9.86415	0.23178	9.86717	0.17102
9.87792	0.23178	9.88019	0.17102
9.89132	0.23178	9.8934	0.17327
9.90509	0.23178	9.90717	0.17327
9.91811	0.23178	9.92057	0.17327
9.93057	0.23178	9.93396	0.1744
9.94377	0.23178	9.94755	0.17552
9.95736	0.23178	9.96057	0.17552
9.97113	0.2329	9.97359	0.17665
9.98472	0.2329	9.9866	0.17665
9.99811	0.2329	10.0002	0.17665
10.0111	0.2329	10.0138	0.17665
10.0243	0.2329	10.0272	0.17665
10.0375	0.2329	10.0409	0.1789
10.0509	0.2329	10.054	0.18002
10.0645	0.2329	10.0668	0.18002
10.0779	0.2329	10.08	0.18002
10.0913	0.2329	10.0938	0.18002
10.1045	0.2329	10.1072	0.18115
10.1174	0.2329	10.1206	0.18115
10.1306	0.2329	10.134	0.1834
10.1441	0.2329	10.147	0.1834
10.1581	0.2329	10.16	0.1834
10.1715	0.2329	10.1732	0.1834
10.1849	0.2329	10.1868	0.1834
10.1979	0.2329	10.2006	0.1834
10.2109	0.2329	10.214	0.1834
10.224	0.2329	10.2272	0.18452
10.2377	0.2329	10.2404	0.18452
10.2513	0.23403	10.2534	0.18452
10.2649	0.23628	10.2664	0.18677
10.2785	0.23628	10.28	0.18677
10.2915	0.23628	10.2936	0.18677
10.3043	0.23741	10.307	0.18902
10.3172	0.23741	10.3206	0.19015
10.3309	0.23741	10.3338	0.19015
10.3447	0.23741	10.3468	0.19015
10.3581	0.23741	10.3598	0.19015
10.3717	0.23741	10.3734	0.19015
10.3849	0.23741	10.3874	0.19015
10.3977	0.23741	10.4008	0.19127
10.4109	0.23741	10.414	0.19127
10.4245	0.23741	10.4272	0.19127
10.4381	0.23741	10.44	0.1924
10.4517	0.23741	10.4532	0.1924
10.4649	0.23741	10.4668	0.19352
10.4781	0.23741	10.4804	0.19352
10.4911	0.23741	10.4938	0.19352
10.5041	0.23741	10.5072	0.19352
10.5175	0.23741	10.5204	0.19465
10.5313	0.23741	10.5334	0.19465
10.5447	0.23741	10.5464	0.19465
10.5579	0.23741	10.56	0.19577
10.5711	0.23741	10.5736	0.19577
10.5841	0.23741	10.587	0.1969
10.5972	0.23741	10.6006	0.19803
10.6106	0.23515	10.6138	0.19803
10.6243	0.23515	10.6268	0.19803
10.6379	0.23403	10.6398	0.19803
10.6513	0.23403	10.653	0.19803
10.6643	0.2329	10.6668	0.19915
10.6774	0.2329	10.68	0.19915
10.6907	0.2329	10.6932	0.20028
10.704	0.2329	10.7064	0.20253
10.7174	0.2329	10.7194	0.20478
10.7311	0.2329	10.7326	0.20478
10.7447	0.2329	10.746	0.20478
10.7581	0.2329	10.7598	0.2059
10.7711	0.2329	10.7734	0.2059
10.784	0.23178	10.787	0.20703
10.7975	0.23178	10.8002	0.20928
10.8111	0.23065	10.8134	0.20928
10.8247	0.23065	10.8264	0.20928
10.8383	0.23065	10.8396	0.20928
10.8517	0.23065	10.853	0.20928
10.8647	0.23065	10.8666	0.2104
10.8777	0.23065	10.8798	0.2104
10.8909	0.23065	10.8932	0.21153
10.9045	0.23065	10.9062	0.21153
10.9179	0.23065	10.9194	0.21153
10.9311	0.22953	10.9326	0.2104
10.9445	0.22953	10.9464	0.20928
10.9577	0.22953	10.9598	0.20703
10.9708	0.22953	10.9736	0.20703
10.984	0.22953	10.987	0.20703
10.9974	0.23065	11	0.20703
11.0109	0.23065	11.013	0.2059
11.0245	0.23065	11.0262	0.2059
11.0379	0.23065	11.0402	0.2059
11.0509	0.23065	11.0536	0.2059
11.064	0.23065	11.0672	0.2059
11.0772	0.23065	11.0806	0.2059
11.0909	0.23065	11.0936	0.2059
11.1045	0.23065	11.1068	0.2059
11.1179	0.23065	11.12	0.2059
11.1315	0.23065	11.1336	0.2059
11.1445	0.23065	11.1472	0.2059
11.1576	0.23065	11.1606	0.2059
11.1707	0.23065	11.174	0.2059
11.1842	0.23065	11.1872	0.2059
11.1979	0.23065	11.2	0.2059
11.2113	0.23065	11.2132	0.2059
11.2247	0.23065	11.2266	0.20478
11.2377	0.23065	11.2402	0.20478
11.2508	0.23065	11.2538	0.20478
11.2638	0.23065	11.2672	0.20478
11.2774	0.23178	11.2804	0.20478
11.2913	0.23178	11.2934	0.20478
11.3047	0.23178	11.3064	0.20478
11.3183	0.23178	11.32	0.20478
11.3311	0.23065	11.3338	0.20478
11.3442	0.23065	11.3472	0.2059
11.3572	0.23065	11.3606	0.2059
11.3709	0.23065	11.3736	0.2059
11.3845	0.23178	11.3868	0.2059
11.3979	0.23178	11.3996	0.2059
11.4113	0.23178	11.4132	0.2059
11.4245	0.23178	11.427	0.20703
11.4374	0.23178	11.4404	0.20703
11.4504	0.23178	11.454	0.20703
11.4642	0.23178	11.467	0.20703
11.4779	0.23178	11.48	0.20703
11.4915	0.23178	11.493	0.20703
11.5051	0.23178	11.5066	0.20815
11.5181	0.2329	11.5202	0.20815
11.5309	0.2329	11.5336	0.20815
11.544	0.2329	11.547	0.2104
11.5576	0.2329	11.56	0.2104
11.5713	0.2329	11.573	0.21265
11.5849	0.2329	11.5862	0.21265
11.5981	0.23403	11.5998	0.21265
11.6113	0.23403	11.6134	0.21378
11.6242	0.23403	11.6268	0.21378
11.6372	0.23403	11.6404	0.21378
11.6506	0.23403	11.6536	0.21378
11.6643	0.23403	11.6666	0.21378
11.6779	0.23403	11.6794	0.21378
11.6913	0.23403	11.6932	0.21378
11.7043	0.2329	11.7072	0.21378
11.7175	0.2329	11.7206	0.21378
11.7306	0.2329	11.7338	0.21378
11.744	0.23403	11.747	0.21378
11.7576	0.23403	11.76	0.21378
11.7713	0.23403	11.773	0.2149
11.7845	0.23403	11.7864	0.2149
11.7977	0.23403	11.8	0.2149
11.8108	0.23403	11.8138	0.21603
11.8238	0.23403	11.827	0.21603
11.8372	0.23403	11.8402	0.21715
11.8507	0.23403	11.8534	0.21715
11.8642	0.23515	11.8666	0.21715
11.8774	0.23515	11.8798	0.21828
11.8909	0.23515	11.8934	0.22053
11.904	0.23515	11.9068	0.22053
11.917	0.23515	11.9202	0.22053
11.9302	0.23515	11.9336	0.22053
11.944	0.23515	11.9464	0.22053
11.9577	0.23515	11.9596	0.22053
11.9709	0.23515	11.973	0.22165
11.9843	0.23515	11.9866	0.22165
11.9974	0.23515	12.0002	0.22165
12.0106	0.23515	12.0136	0.22278
12.024	0.23515	12.027	0.22278
12.0375	0.23515	12.04	0.22278
12.0511	0.23515	12.053	0.22278
12.0645	0.23515	12.0662	0.2239
12.0779	0.23515	12.08	0.2239
12.0909	0.23515	12.0936	0.2239
12.104	0.23515	12.107	0.2239
12.1172	0.23515	12.1202	0.2239
12.1308	0.23515	12.1334	0.2239
12.1443	0.23515	12.1464	0.2239
12.1577	0.23515	12.1596	0.2239
12.1713	0.23403	12.1732	0.2239
12.1843	0.23403	12.1868	0.2239
12.1974	0.23403	12.2	0.2239
12.2104	0.2329	12.2136	0.2239
12.224	0.2329	12.2268	0.2239
12.2376	0.2329	12.2398	0.2239
12.2509	0.2329	12.2526	0.2239
12.2643	0.2329	12.2664	0.2239
12.2774	0.2329	12.28	0.2239
12.2906	0.2329	12.2934	0.2239
12.304	0.2329	12.3066	0.22278
12.3176	0.2329	12.3198	0.22165
12.3311	0.2329	12.3328	0.22053
12.3445	0.2329	12.346	0.22053
12.3579	0.2329	12.3596	0.22053
12.3709	0.2329	12.3732	0.22053
12.3838	0.2329	12.3868	0.2194
12.397	0.2329	12.4006	0.21715
12.4106	0.2329	12.4134	0.2149
12.4243	0.2329	12.4264	0.2149
12.4377	0.2329	12.4396	0.2149
12.4511	0.2329	12.4532	0.21378
12.4643	0.2329	12.4668	0.21153
12.4772	0.2329	12.4804	0.21153
12.4904	0.2329	12.4938	0.21153
12.504	0.2329	12.5068	0.20815
12.5177	0.2329	12.52	0.20815
12.5315	0.2329	12.533	0.2059
12.5447	0.2329	12.5466	0.2059
12.5579	0.2329	12.56	0.2059
12.5708	0.2329	12.5738	0.2059
12.5836	0.2329	12.587	0.2059
12.5974	0.2329	12.6	0.2059
12.6109	0.2329	12.613	0.2059
12.6243	0.2329	12.6262	0.2059
12.6377	0.2329	12.64	0.20478
12.6509	0.2329	12.6536	0.20478
12.6638	0.2329	12.667	0.20365
12.677	0.2329	12.6804	0.20253
12.6906	0.2329	12.6934	0.20253
12.7043	0.2329	12.7062	0.20253
12.7177	0.2329	12.7192	0.20253
12.7311	0.23178	12.7328	0.2014
12.7441	0.23178	12.7468	0.2014
12.757	0.23178	12.7604	0.2014
12.7702	0.23178	12.7738	0.2014
12.7838	0.23178	12.7868	0.20028
12.7975	0.23178	12.7996	0.19803
12.8108	0.23178	12.8126	0.19803
12.8241	0.23178	12.8262	0.19803
12.8374	0.23178	12.8398	0.19803
12.8504	0.23178	12.8536	0.19803
12.8636	0.23178	12.8668	0.19803
12.8772	0.23178	12.8798	0.19577
12.8909	0.23178	12.893	0.19577
12.9045	0.23178	12.9062	0.19577
12.9179	0.23178	12.9196	0.19577
12.9309	0.23178	12.9332	0.19577
12.944	0.23178	12.9468	0.19577
12.957	0.23178	12.96	0.19577
12.9706	0.23178	12.9732	0.19577
12.9845	0.23178	12.9864	0.19577
12.9983	0.23065	12.9994	0.19577
13.0117	0.22953	13.013	0.19465
13.0249	0.2284	13.0268	0.19465
13.0377	0.22615	13.04	0.19465
13.0508	0.22615	13.0536	0.19465
13.0641	0.2239	13.0666	0.1924
13.0777	0.2239	13.0798	0.19127
13.0911	0.2239	13.0928	0.19127
13.1045	0.22165	13.1062	0.19127
13.1177	0.22053	13.12	0.19127
13.1308	0.22053	13.1334	0.19127
13.144	0.21828	13.1468	0.19127
13.1576	0.21715	13.16	0.19127
13.1711	0.21715	13.173	0.19015
13.1845	0.21603	13.1862	0.19015
13.1979	0.2149	13.1996	0.19015
13.2111	0.21378	13.213	0.19015
13.224	0.21265	13.2268	0.19015
13.237	0.21153	13.24	0.19015
13.2504	0.21153	13.253	0.19015
13.264	0.21153	13.2664	0.19015
13.2775	0.21153	13.2794	0.19015
13.2907	0.2104	13.2926	0.18902
13.304	0.2104	13.3066	0.18902
13.3172	0.2104	13.32	0.18902
13.3302	0.2104	13.3334	0.1879
13.3436	0.2104	13.3466	0.18677
13.3574	0.2104	13.3598	0.18677
13.3711	0.2104	13.3728	0.18677
13.3843	0.2104	13.3862	0.18677
13.3979	0.21153	13.3996	0.18677
13.4109	0.21265	13.4132	0.18677
13.424	0.21265	13.4266	0.18677
13.437	0.21378	13.4398	0.18677
13.4513	0.2149	13.453	0.18677
13.4647	0.2149	13.466	0.18677
13.4779	0.2149	13.4794	0.18677
13.4913	0.2149	13.4932	0.18677
13.5041	0.2149	13.5066	0.18677
13.5172	0.2149	13.5198	0.18565
13.5306	0.2149	13.5334	0.18565
13.5442	0.21603	13.5464	0.18565
13.5577	0.21715	13.5594	0.18452
13.5711	0.21715	13.5728	0.18452
13.5845	0.21715	13.5866	0.18452
13.5977	0.21715	13.6	0.18452
13.6106	0.21715	13.6136	0.18452
13.6238	0.22053	13.627	0.18452
13.6372	0.22053	13.64	0.18452
13.6509	0.22053	13.6528	0.18452
13.6643	0.22053	13.666	0.18452
13.6777	0.22053	13.6796	0.18452
13.6907	0.22053	13.6932	0.18452
13.7036	0.22053	13.7066	0.18452
13.7166	0.22165	13.7202	0.18452
13.7304	0.22278	13.7334	0.18452
13.744	0.22278	13.7462	0.1834
13.7574	0.22278	13.7592	0.1834
13.7709	0.22278	13.773	0.1834
13.784	0.22278	13.7868	0.1834
13.797	0.22278	13.8002	0.18115
13.81	0.22278	13.8134	0.18115
13.8238	0.22503	13.8266	0.18115
13.8374	0.22615	13.8396	0.18115
13.8507	0.22615	13.8528	0.18115
13.8643	0.22615	13.8662	0.18115
13.8775	0.22728	13.8798	0.18115
13.8906	0.22728	13.8936	0.18115
13.9036	0.22728	13.907	0.18002
13.9172	0.22728	13.92	0.18002
13.9307	0.2284	13.933	0.1789
13.9442	0.2284	13.946	0.1789
13.9575	0.2284	13.96	0.1789
13.9706	0.2284	13.9734	0.1789
13.9836	0.2284	13.9868	0.1789
13.9968	0.2284	14.0002	0.1789
14.0104	0.2284	14.0132	0.1789
14.0242	0.2284	14.0262	0.1789
14.0377	0.2284	14.0394	0.1789
14.0509	0.2284	14.053	0.1789
14.0641	0.2284	14.0668	0.1789
14.077	0.2284	14.0802	0.1789
14.0902	0.2284	14.0936	0.17777
14.1036	0.2284	14.1068	0.17777
14.1174	0.2284	14.1198	0.17777
14.1308	0.2284	14.1328	0.17777
14.1441	0.2284	14.1464	0.17777
14.1572	0.2284	14.1602	0.17777
14.1704	0.2284	14.1734	0.17777
14.1834	0.2284	14.1868	0.17777
14.1968	0.2284	14.1998	0.17777
14.2108	0.2284	14.213	0.17777
14.2243	0.2284	14.226	0.17777
14.2377	0.2284	14.2396	0.17777
14.2509	0.2284	14.2532	0.17777
14.264	0.2284	14.2668	0.17777
14.277	0.2284	14.2802	0.17777
14.2906	0.2284	14.2932	0.17777
14.3043	0.2284	14.3062	0.17777
14.3177	0.2284	14.3194	0.17777
14.3311	0.2284	14.333	0.17777
14.3445	0.2284	14.3468	0.17777
14.3577	0.2284	14.3602	0.17777
14.3706	0.2284	14.3736	0.17777
14.384	0.2284	14.3866	0.17777
14.3976	0.2284	14.3996	0.17777
14.4111	0.2284	14.4128	0.17777
14.4245	0.2284	14.4264	0.17777
14.4377	0.2284	14.4402	0.17777
14.4508	0.22728	14.4538	0.1744
14.4638	0.22728	14.4674	0.17327
14.4772	0.22728	14.4808	0.17327
14.4908	0.22728	14.4936	0.17327
14.5043	0.22728	14.5066	0.17102
14.5179	0.22728	14.5198	0.16765
14.5313	0.22728	14.5336	0.16765
14.5443	0.22728	14.5472	0.1654
14.5572	0.22728	14.5606	0.1654
14.5704	0.22728	14.5738	0.16427
14.584	0.22615	14.587	0.16427
14.5977	0.22615	14.6	0.16202
14.6111	0.22615	14.6134	0.1609
14.6245	0.22615	14.627	0.1609
14.6377	0.22615	14.6406	0.1609
14.6506	0.22615	14.6538	0.15977
14.6636	0.22615	14.667	0.15865
14.6774	0.22615	14.68	0.15752
14.6909	0.22615	14.693	0.15639
14.7043	0.22615	14.706	0.15639
14.7177	0.22615	14.7196	0.15639
14.7308	0.22615	14.733	0.15639
14.7438	0.22615	14.7464	0.15639
14.757	0.22615	14.7598	0.15527
14.7706	0.22615	14.7728	0.15527
14.7842	0.22615	14.786	0.15527
14.7977	0.22615	14.7994	0.15302
14.8111	0.22615	14.8132	0.15302
14.8243	0.22615	14.827	0.15302
14.8372	0.22615	14.8404	0.15302
14.8506	0.22615	14.854	0.15414
14.8642	0.22615	14.8672	0.15414
14.8777	0.22615	14.8802	0.15414
14.8911	0.22615	14.8934	0.15527
14.9045	0.22615	14.9074	0.15527
14.9177	0.22615	14.9207	0.15639
14.9307	0.22615	14.9342	0.15639
14.9438	0.22615	14.9475	0.15639
14.9572	0.22615	14.9604	0.15639
14.9709	0.22615	14.9734	0.15752
14.9843	0.22615	14.9866	0.15752
14.9977	0.22503	15.0002	0.15752
15.0109	0.22503	15.0136	0.15865
15.024	0.22503	15.027	0.15865
15.0372	0.22503	15.0406	0.15865
15.0509	0.22503	15.0536	0.15865
15.0647	0.22503	15.0666	0.1609
15.0781	0.22503	15.0796	0.1609
15.0913	0.22503	15.0934	0.16202
15.1043	0.22503	15.1072	0.16202
15.1172	0.22503	15.1204	0.16202
15.1302	0.22503	15.1338	0.16427
15.144	0.22503	15.147	0.1654
15.1577	0.22503	15.16	0.1654
15.1711	0.22503	15.173	0.1654
15.1845	0.22503	15.1864	0.1654
15.1975	0.22503	15.2002	0.1654
15.2104	0.22503	15.2134	0.1654
15.2236	0.22503	15.2268	0.16765
15.237	0.22503	15.24	0.16765
15.2508	0.22503	15.253	0.16765
15.2642	0.22503	15.2662	0.16765
15.2775	0.22503	15.28	0.16765
15.2906	0.22503	15.2936	0.16877
15.3036	0.22503	15.307	0.16877
15.3168	0.22503	15.3202	0.1699
15.3304	0.22503	15.3332	0.1699
15.3442	0.22503	15.3462	0.1699
15.3577	0.22503	15.3594	0.1699
15.3709	0.22503	15.373	0.17102
15.384	0.22503	15.3868	0.17215
15.397	0.22503	15.4002	0.17215
15.41	0.22503	15.4136	0.17327
15.4236	0.22503	15.4266	0.17327
15.4374	0.22503	15.4396	0.17327
15.4509	0.22503	15.453	0.17327
15.4642	0.2239	15.4664	0.17327
15.4774	0.2239	15.4802	0.17327
15.4904	0.2239	15.4936	0.17327
15.5034	0.2239	15.5068	0.17327
15.5168	0.2239	15.52	0.1744
15.5306	0.2239	15.533	0.1744
15.544	0.2239	15.5462	0.1744
15.5572	0.22165	15.5596	0.1744
15.5704	0.22165	15.5734	0.1744
15.5836	0.22165	15.5868	0.1744
15.5966	0.22165	15.6004	0.1744
15.6102	0.22165	15.6136	0.1744
15.624	0.22053	15.6268	0.17552
15.6375	0.22053	15.6398	0.17552
15.6509	0.22053	15.653	0.17552
15.6643	0.22053	15.6666	0.17552
15.6774	0.22053	15.6804	0.17552
15.6904	0.22053	15.6938	0.17665
15.7036	0.22053	15.7068	0.17665
15.7174	0.22053	15.7198	0.17665
15.7308	0.22053	15.7328	0.17665
15.7441	0.22053	15.7464	0.17665
15.7576	0.22053	15.7602	0.17665
15.7707	0.2194	15.7736	0.17665
15.7836	0.2194	15.787	0.17665
15.797	0.2194	15.8002	0.17665
15.8106	0.2194	15.8132	0.17665
15.824	0.2194	15.8262	0.17665
15.8376	0.2194	15.8396	0.17665
15.8509	0.2194	15.8534	0.17665
15.864	0.2194	15.8668	0.17665
15.8772	0.2194	15.8802	0.17665
15.8902	0.2194	15.8936	0.17665
15.9038	0.2194	15.9066	0.17665
15.9174	0.2194	15.9198	0.17665
15.9307	0.2194	15.933	0.17665
15.9442	0.2194	15.9464	0.17665
15.9574	0.2194	15.9598	0.17665
15.9704	0.2194	15.9732	0.17777
15.9834	0.2194	15.9866	0.17777
15.997	0.2194	15.9998	0.17777
16.0106	0.2194	16.013	0.17777
16.0241	0.2194	16.026	0.17777
16.0375	0.2194	16.0396	0.17777
16.0506	0.22053	16.0532	0.17777
16.0636	0.22165	16.0664	0.17777
16.0766	0.22165	16.08	0.1789
16.0902	0.22165	16.093	0.1789
16.1042	0.22165	16.1062	0.1789
16.1176	0.22165	16.1193	0.1789
16.1311	0.22165	16.1328	0.1789
16.144	0.22165	16.1466	0.1789
16.157	0.22165	16.1598	0.1789
16.1702	0.22165	16.1734	0.1789
16.1838	0.22053	16.1868	0.1789
16.1975	0.22053	16.1996	0.1789
16.2109	0.22053	16.2128	0.1789
16.2243	0.22053	16.2264	0.1789
16.2374	0.22053	16.24	0.17777
16.2502	0.22053	16.2534	0.17777
16.2636	0.22053	16.2668	0.17777
16.2772	0.22053	16.28	0.17777
16.2909	0.22053	16.2928	0.17777
16.3043	0.2194	16.306	0.17777
16.3177	0.2194	16.3196	0.17777
16.3308	0.2194	16.3332	0.17777
16.3436	0.21828	16.3468	0.17777
16.3566	0.21828	16.3604	0.17777
16.3702	0.21828	16.3732	0.17777
16.384	0.21828	16.3862	0.17777
16.3974	0.21828	16.3992	0.1789
16.4109	0.21603	16.4128	0.1789
16.4242	0.21603	16.4266	0.18002
16.4372	0.21603	16.4402	0.18002
16.4502	0.21603	16.4534	0.18002
16.4638	0.21715	16.4666	0.18002
16.4776	0.21715	16.4796	0.18002
16.4909	0.21715	16.4928	0.18002
16.5043	0.21715	16.5064	0.18002
16.5174	0.21715	16.52	0.18002
16.5304	0.21715	16.5334	0.18002
16.5436	0.21715	16.5468	0.18002
16.557	0.21828	16.5602	0.18002
16.5706	0.21828	16.573	0.18002
16.5842	0.21828	16.586	0.18002
16.5975	0.21828	16.5996	0.18002
16.6107	0.21828	16.6132	0.18002
16.6238	0.21828	16.6266	0.18002
16.6368	0.21828	16.64	0.18002
16.6502	0.21828	16.6532	0.18002
16.6641	0.21828	16.666	0.18002
16.6776	0.21828	16.6792	0.18002
16.6909	0.21828	16.6925	0.18002
16.7043	0.21828	16.7062	0.18002
16.7172	0.21828	16.72	0.18002
16.7302	0.21828	16.7334	0.18002
16.7436	0.21828	16.7464	0.18002
16.7572	0.21828	16.7594	0.18002
16.7707	0.21828	16.7726	0.18002
16.784	0.21828	16.786	0.18002
16.7972	0.21828	16.8	0.18002
16.8104	0.21828	16.8134	0.18002
16.8234	0.21828	16.8268	0.18002
16.8368	0.21828	16.84	0.18002
16.8506	0.21828	16.853	0.18002
16.8641	0.21828	16.866	0.18002
16.8774	0.21828	16.8794	0.18002
16.8908	0.21828	16.893	0.18002
16.9038	0.21828	16.9064	0.18002
16.9168	0.21828	16.9198	0.18002
16.93	0.21828	16.933	0.18002
16.9438	0.21828	16.946	0.18002
16.9574	0.21715	16.9591	0.18002
16.9707	0.21603	16.9726	0.18002
16.984	0.21603	16.9864	0.18002
16.9972	0.21603	17	0.18002
17.0102	0.21603	17.0134	0.18002
17.0234	0.21603	17.0266	0.18002
17.037	0.21603	17.0398	0.18002
17.0506	0.21603	17.0528	0.18002
17.064	0.21603	17.066	0.18002
17.0772	0.21603	17.0796	0.18002
17.0904	0.21603	17.093	0.18002
17.1034	0.21603	17.1064	0.18002
17.1166	0.21603	17.1198	0.18002
17.1304	0.21603	17.133	0.18002
17.144	0.21603	17.1462	0.18002
17.1574	0.21603	17.1594	0.18002
17.1708	0.21603	17.173	0.18002
17.1838	0.21603	17.1864	0.18227
17.1968	0.21603	17.1998	0.18227
17.2098	0.21603	17.213	0.18227
17.2236	0.21603	17.2264	0.18227
17.2372	0.21603	17.2394	0.1834
17.2506	0.21603	17.2526	0.1834
17.2642	0.21603	17.2662	0.1834
17.2772	0.21603	17.2798	0.1834
17.29	0.21603	17.2932	0.18452
17.3034	0.21603	17.3066	0.18452
17.317	0.21603	17.3196	0.18452
17.3308	0.21603	17.3326	0.18452
17.3443	0.21603	17.3458	0.18452
17.3577	0.21603	17.3594	0.18452
17.3709	0.21603	17.373	0.18565
17.3838	0.21603	17.3866	0.18565
17.3968	0.21603	17.4	0.18565
17.4104	0.21603	17.4132	0.18565
17.424	0.21603	17.4262	0.18565
17.4376	0.21603	17.4391	0.18565
17.4509	0.21603	17.4528	0.18565
17.464	0.21603	17.4666	0.18565
17.4768	0.21603	17.48	0.18565
17.49	0.21603	17.4934	0.18565
17.5036	0.21603	17.5064	0.18565
17.5174	0.21603	17.5194	0.18565
17.5309	0.21603	17.5325	0.18565
17.5443	0.21603	17.546	0.18565
17.5574	0.21603	17.5596	0.18565
17.5702	0.21603	17.5732	0.18565
17.5832	0.21603	17.5868	0.18565
17.597	0.21603	17.6	0.18565
17.6106	0.21603	17.613	0.18565
17.6242	0.21603	17.6258	0.18565
17.6376	0.21603	17.6396	0.18677
17.6507	0.21603	17.6532	0.18677
17.6636	0.21603	17.6666	0.18677
17.6768	0.21603	17.68	0.18677
17.6902	0.21603	17.6932	0.18677
17.7038	0.2149	17.706	0.18677
17.7172	0.2149	17.7192	0.18677
17.7308	0.2149	17.7326	0.18677
17.744	0.2149	17.7466	0.18677
17.7568	0.2149	17.76	0.18677
17.7698	0.2149	17.7734	0.18677
17.7834	0.2149	17.7866	0.18677
17.7972	0.2149	17.7996	0.18677
17.8104	0.2149	17.8124	0.18677
17.8238	0.21603	17.826	0.18677
17.8372	0.21603	17.8396	0.18677
17.85	0.2149	17.8532	0.18677
17.8632	0.2149	17.8666	0.18677
17.8768	0.2149	17.8798	0.18677
17.8906	0.2149	17.8926	0.18677
17.904	0.2149	17.9059	0.1879
17.9172	0.2149	17.9192	0.18902
17.9306	0.2149	17.933	0.18902
17.9436	0.2149	17.9464	0.18902
17.9568	0.2149	17.9598	0.18902
17.97	0.2149	17.9728	0.18902
17.9838	0.2149	17.986	0.18902
17.9974	0.2149	17.9992	0.18902
18.0106	0.2149	18.0126	0.18902
18.024	0.2149	18.0264	0.18902
18.037	0.2149	18.0398	0.18902
18.0502	0.2149	18.0534	0.18902
18.0634	0.2149	18.0666	0.18902
18.0772	0.2149	18.0794	0.18902
18.0906	0.2149	18.0924	0.18902
18.104	0.2149	18.1059	0.1879
18.1172	0.2149	18.1196	0.1879
18.1304	0.2149	18.1332	0.1879
18.1434	0.2149	18.1464	0.1879
18.1566	0.2149	18.1598	0.1879
18.1704	0.21378	18.1728	0.1879
18.1838	0.21378	18.186	0.1879
18.1972	0.21378	18.1992	0.1879
18.2106	0.2149	18.2128	0.1879
18.2236	0.2149	18.2264	0.1879
18.2366	0.2149	18.2398	0.1879
18.2498	0.21378	18.253	0.1879
18.2636	0.21378	18.2662	0.1879
18.2774	0.21378	18.2793	0.1879
18.2906	0.21378	18.2926	0.1879
18.3041	0.21378	18.3064	0.1879
18.317	0.21378	18.3198	0.18902
18.33	0.21378	18.3332	0.18902
18.3432	0.21378	18.3466	0.18902
18.357	0.21265	18.3596	0.18902
18.3706	0.21265	18.3728	0.18902
18.384	0.21265	18.3859	0.18902
18.3974	0.21265	18.3996	0.18902
18.4104	0.21265	18.413	0.18902
18.4236	0.21265	18.4264	0.18902
18.4366	0.21265	18.4398	0.19015
18.4504	0.21265	18.4528	0.19015
18.464	0.21265	18.4658	0.19015
18.4776	0.21265	18.4791	0.19015
18.4906	0.21265	18.4926	0.19015
18.504	0.21265	18.5062	0.1924
18.517	0.21265	18.5196	0.19465
18.5302	0.21265	18.533	0.19465
18.5436	0.21265	18.5462	0.19465
18.5574	0.21265	18.5592	0.19465
18.5708	0.21265	18.5724	0.19465
18.5842	0.21265	18.586	0.19465
18.5974	0.21153	18.5994	0.19465
18.6104	0.21153	18.613	0.19465
18.6234	0.21153	18.6264	0.19465
18.6368	0.21153	18.6394	0.19465
18.6506	0.21153	18.6526	0.19465
18.6641	0.2104	18.6657	0.19465
18.6777	0.2104	18.6794	0.19465
18.6906	0.20928	18.6932	0.19465
18.7038	0.20928	18.7066	0.19465
18.7168	0.20928	18.72	0.19465
18.7304	0.20928	18.733	0.19465
18.7442	0.20928	18.746	0.19577
18.7577	0.20928	18.7591	0.19577
18.7709	0.2104	18.7726	0.1969
18.7842	0.2104	18.7864	0.19803
18.7972	0.2104	18.7998	0.19915
18.8102	0.2104	18.8134	0.19915
18.8238	0.2104	18.8264	0.19915
18.8376	0.2104	18.8394	0.19915
18.8509	0.2104	18.8525	0.19915
18.8643	0.2104	18.866	0.19915
18.8774	0.2104	18.8796	0.19915
18.8904	0.2104	18.8934	0.19915
18.9034	0.2104	18.9066	0.19915
18.9172	0.2104	18.9198	0.19915
18.9308	0.2104	18.9326	0.19915
18.9445	0.2104	18.9459	0.19915
18.9579	0.2104	18.9594	0.19915
18.9709	0.2104	18.9732	0.19915
18.984	0.2104	18.9866	0.19915
18.9972	0.2104	18.9998	0.19915
19.0108	0.2104	19.013	0.19915
19.0243	0.2104	19.0258	0.19915
19.0377	0.2104	19.0391	0.19915
19.0513	0.2104	19.0526	0.19915
19.0643	0.2104	19.0662	0.19915
19.0772	0.2104	19.0798	0.19915
19.0902	0.2104	19.093	0.19915
19.104	0.2104	19.1062	0.19915
19.1177	0.2104	19.1193	0.19803
19.1311	0.2104	19.1324	0.1969
19.1445	0.2104	19.146	0.1969
19.1576	0.20928	19.1598	0.1969
19.1706	0.20815	19.1734	0.1969
19.1838	0.20815	19.1868	0.1969
19.1972	0.20815	19.1998	0.1969
19.2109	0.20815	19.2128	0.1969
19.2245	0.20815	19.2259	0.1969
19.2377	0.20815	19.2396	0.1969
19.2509	0.20815	19.253	0.1969
19.2642	0.20815	19.2666	0.1969
19.2772	0.20815	19.28	0.1969
19.2907	0.20815	19.293	0.1969
19.3045	0.20815	19.3062	0.1969
19.3179	0.20815	19.3192	0.1969
19.3309	0.20815	19.3326	0.1969
19.3441	0.20815	19.3462	0.1969
19.3575	0.20815	19.3598	0.1969
19.3706	0.20815	19.373	0.1969
19.384	0.20815	19.3862	0.1969
19.3975	0.20815	19.3992	0.1969
19.4111	0.20815	19.4123	0.1969
19.4243	0.20815	19.4257	0.1969
19.4376	0.20815	19.4394	0.1969
19.4507	0.20815	19.4528	0.1969
19.4638	0.20815	19.4662	0.1969
19.477	0.20815	19.4794	0.1969
19.4906	0.20815	19.4926	0.1969
19.5041	0.20815	19.5057	0.1969
19.5177	0.20815	19.5189	0.1969
19.5309	0.20815	19.5326	0.1969
19.544	0.20703	19.546	0.1969
19.5572	0.20703	19.5594	0.1969
19.5702	0.20703	19.5728	0.19803
19.5842	0.20703	19.586	0.19803
19.5975	0.20703	19.5991	0.19803
19.6109	0.20703	19.6124	0.19803
19.6243	0.20703	19.6262	0.19803
19.6374	0.20703	19.6398	0.19803
19.6504	0.20703	19.6532	0.19915
19.6636	0.20703	19.6664	0.19915
19.6772	0.20703	19.6794	0.19915
19.6909	0.20703	19.6926	0.19915
19.7043	0.20703	19.7059	0.19915
19.7179	0.20703	19.7194	0.19915
19.7309	0.20703	19.733	0.19915
19.744	0.20703	19.7464	0.19915
19.757	0.20703	19.7598	0.19915
19.7709	0.20703	19.7728	0.19915
19.7845	0.20703	19.7858	0.19915
19.7977	0.20815	19.7991	0.19803
19.8111	0.20815	19.8124	0.19803
19.8241	0.20815	19.826	0.19803
19.837	0.20815	19.8394	0.19803
19.8502	0.20815	19.853	0.19915
19.864	0.20815	19.8658	0.19915
19.8777	0.20815	19.8789	0.19915
19.8913	0.20815	19.8919	0.19915
19.9049	0.20815	19.9057	0.19915
19.9177	0.20815	19.9192	0.19915
19.9306	0.20815	19.9328	0.20028
19.9436	0.20815	19.9462	0.20028
19.9574	0.20815	19.9593	0.20028
19.9711	0.20815	19.9723	0.20028
19.9845	0.20815	19.9855	0.20028
19.9981	0.20815	19.9991	0.20028
20.0111	0.20815	20.0128	0.20028
--	--	--	--
--	--	--	--
--	--	--	--
--	--	--	--
--	--	--	--
--	--	--	--
--	--	--	--
--	--	--	--
--	--	--	--
--	--	--	--
--	--	--	--
--	--	--	--
--	--	--	--
--	--	--	--
--	--	--	--
--	--	--	--
--	--	--	--
--	--	--	--
--	--	--	--
--	--	--	--
--	--	--	--
--	--	--	--
--	--	--	--
--	--	--	--
--	--	--	--
--	--	--	--
--	--	--	--
--	--	--	--
--	--	--	--
--	--	--	--
--	--	--	--
--	--	--	--
--	--	--	--
--	--	--	--
--	--	--	--
--	--	--	--
--	--	--	--
--	--	--	--
--	--	--	--
--	--	--	--
--	--	--	--
--	--	--	--
--	--	--	--
--	--	--	--
--	--	--	--
--	--	--	--
--	--	--	--
--	--	--	--
--	--	--	--
--	--	--	--
--	--	--	--
--	--	--	--
--	--	--	--
--	--	--	--
--	--	--	--
--	--	--	--
--	--	--	--
--	--	--	--
--	--	--	--
--	--	--	--
--	--	--	--
--	--	--	--
--	--	--	--
--	--	--	--
--	--	--	--
--	--	--	--
--	--	--	--
--	--	--	--
--	--	--	--
--	--	--	--
--	--	--	--
--	--	--	--
--	--	--	--
--	--	--	--
--	--	--	--
--	--	--	--
--	--	--	--
--	--	--	--
--	--	--	--
--	--	--	--
--	--	--	--
--	--	--	--
--	--	--	--
--	--	--	--
--	--	--	--
--	--	--	--
--	--	--	--
--	--	--	--
--	--	--	--
--	--	--	--
--	--	--	--
--	--	--	--
--	--	--	--
--	--	--	--
--	--	--	--
--	--	--	--
--	--	--	--
--	--	--	--
--	--	--	--
--	--	--	--
--	--	--	--
--	--	--	--
--	--	--	--
--	--	--	--
--	--	--	--
--	--	--	--
--	--	--	--
--	--	--	--
--	--	--	--
--	--	--	--
--	--	--	--
--	--	--	--
--	--	--	--
--	--	--	--
--	--	--	--
--	--	--	--
--	--	--	--
--	--	--	--
--	--	--	--
--	--	--	--
--	--	--	--
--	--	--	--
--	--	--	--
--	--	--	--
--	--	--	--
--	--	--	--
--	--	--	--
--	--	--	--
--	--	--	--
--	--	--	--
--	--	--	--
--	--	--	--
--	--	--	--
--	--	--	--
--	--	--	--
--	--	--	--
--	--	--	--
--	--	--	--
--	--	--	--
--	--	--	--
--	--	--	--
--	--	--	--
--	--	--	--
--	--	--	--
--	--	--	--
--	--	--	--
--	--	--	--
--	--	--	--
--	--	--	--
--	--	--	--
--	--	--	--
--	--	--	--
--	--	--	--
--	--	--	--
--	--	--	--
--	--	--	--
--	--	--	--
--	--	--	--
--	--	--	--
--	--	--	--
--	--	--	--
--	--	--	--
--	--	--	--
--	--	--	--
--	--	--	--
--	--	--	--
--	--	--	--
--	--	--	--
--	--	--	--
--	--	--	--
--	--	--	--
--	--	--	--
--	--	--	--
--	--	--	--
--	--	--	--
--	--	--	--
--	--	--	--
--	--	--	--
--	--	--	--
--	--	--	--
--	--	--	--
--	--	--	--
--	--	--	--
--	--	--	--
--	--	--	--
--	--	--	--
--	--	--	--
--	--	--	--
--	--	--	--
--	--	--	--
--	--	--	--
--	--	--	--
--	--	--	--
--	--	--	--
--	--	--	--
--	--	--	--
--	--	--	--
--	--	--	--
--	--	--	--
--	--	--	--
--	--	--	--
--	--	--	--
--	--	--	--
--	--	--	--
--	--	--	--
--	--	--	--
--	--	--	--
--	--	--	--
--	--	--	--
--	--	--	--
--	--	--	--
--	--	--	--
--	--	--	--
--	--	--	--
--	--	--	--
--	--	--	--
--	--	--	--
--	--	--	--
--	--	--	--
--	--	--	--
--	--	--	--
--	--	--	--
--	--	--	--
--	--	--	--
--	--	--	--
--	--	--	--
--	--	--	--
--	--	--	--
--	--	--	--
--	--	--	--
--	--	--	--
--	--	--	--
--	--	--	--
--	--	--	--
--	--	--	--
--	--	--	--
--	--	--	--
--	--	--	--
--	--	--	--
--	--	--	--
--	--	--	--
--	--	--	--
--	--	--	--
--	--	--	--
--	--	--	--
--	--	--	--
--	--	--	--
--	--	--	--
--	--	--	--
--	--	--	--
--	--	--	--
--	--	--	--
--	--	--	--
--	--	--	--
--	--	--	--
--	--	--	--
--	--	--	--
--	--	--	--
--	--	--	--
--	--	--	--
--	--	--	--
--	--	--	--
--	--	--	--
--	--	--	--
--	--	--	--
--	--	--	--
--	--	--	--
--	--	--	--
--	--	--	--
--	--	--	--
--	--	--	--
--	--	--	--
--	--	--	--
--	--	--	--
--	--	--	--
--	--	--	--
--	--	--	--
--	--	--	--
--	--	--	--
--	--	--	--
--	--	--	--
--	--	--	--
--	--	--	--
--	--	--	--
--	--	--	--
--	--	--	--
--	--	--	--
--	--	--	--
--	--	--	--
--	--	--	--
--	--	--	--
--	--	--	--
--	--	--	--
--	--	--	--
--	--	--	--
--	--	--	--
--	--	--	--
--	--	--	--
--	--	--	--
--	--	--	--
--	--	--	--
--	--	--	--
--	--	--	--
--	--	--	--
--	--	--	--
--	--	--	--
--	--	--	--
--	--	--	--
--	--	--	--
--	--	--	--
--	--	--	--
--	--	--	--
--	--	--	--
--	--	--	--
--	--	--	--
--	--	--	--
--	--	--	--
--	--	--	--
--	--	--	--
--	--	--	--
--	--	--	--
--	--	--	--
--	--	--	--
--	--	--	--
--	--	--	--
--	--	--	--
--	--	--	--
--	--	--	--
--	--	--	--
--	--	--	--
--	--	--	--
--	--	--	--
--	--	--	--
--	--	--	--
--	--	--	--
--	--	--	--
--	--	--	--
--	--	--	--
--	--	--	--
--	--	--	--
--	--	--	--
--	--	--	--
--	--	--	--
--	--	--	--
--	--	--	--
--	--	--	--
--	--	--	--
--	--	--	--
--	--	--	--
--	--	--	--
--	--	--	--
--	--	--	--
--	--	--	--
--	--	--	--
--	--	--	--
--	--	--	--
--	--	--	--
--	--	--	--
--	--	--	--
--	--	--	--
--	--	--	--
--	--	--	--
--	--	--	--
--	--	--	--
--	--	--	--
--	--	--	--
--	--	--	--
--	--	--	--
--	--	--	--
--	--	--	--
--	--	--	--
--	--	--	--
--	--	--	--
--	--	--	--
--	--	--	--
--	--	--	--
--	--	--	--
--	--	--	--
--	--	--	--
--	--	--	--
--	--	--	--
--	--	--	--
--	--	--	--
--	--	--	--
--	--	--	--
--	--	--	--
--	--	--	--
--	--	--	--
--	--	--	--
--	--	--	--
--	--	--	--
--	--	--	--
--	--	--	--
--	--	--	--
--	--	--	--
--	--	--	--
--	--	--	--
--	--	--	--
--	--	--	--
--	--	--	--
--	--	--	--
--	--	--	--
--	--	--	--
--	--	--	--
--	--	--	--
--	--	--	--
--	--	--	--
--	--	--	--
--	--	--	--
--	--	--	--
--	--	--	--
--	--	--	--
--	--	--	--
--	--	--	--
--	--	--	--
--	--	--	--
--	--	--	--
--	--	--	--
--	--	--	--
--	--	--	--
--	--	--	--
--	--	--	--
--	--	--	--
--	--	--	--
--	--	--	--
--	--	--	--
--	--	--	--
--	--	--	--
--	--	--	--
--	--	--	--
--	--	--	--
--	--	--	--
--	--	--	--
--	--	--	--
--	--	--	--
--	--	--	--
--	--	--	--
--	--	--	--
--	--	--	--
--	--	--	--
--	--	--	--
--	--	--	--
--	--	--	--
--	--	--	--
--	--	--	--
--	--	--	--
--	--	--	--
--	--	--	--
--	--	--	--
--	--	--	--
--	--	--	--
--	--	--	--
--	--	--	--
--	--	--	--
--	--	--	--
--	--	--	--
--	--	--	--
--	--	--	--
--	--	--	--
--	--	--	--
--	--	--	--
--	--	--	--
--	--	--	--
--	--	--	--
--	--	--	--
--	--	--	--
--	--	--	--
--	--	--	--
--	--	--	--
--	--	--	--
--	--	--	--
--	--	--	--
--	--	--	--
--	--	--	--
--	--	--	--
--	--	--	--
--	--	--	--
--	--	--	--
--	--	--	--
--	--	--	--
--	--	--	--
--	--	--	--
--	--	--	--
--	--	--	--
--	--	--	--
--	--	--	--
--	--	--	--
[truncated: 1,488 more rows]

## Sheet: fig 2c
VG	|IDS|	|IDS|*1/2
2	8.23265e-14	2.86926e-07
1.5	3.49222e-14	1.86875e-07
1	8.76746e-15	9.36347e-08
0.5	4.78506e-13	6.91742e-07
0	1.24317e-11	3.52586e-06
-0.5	1.3335e-10	1.15477e-05
-1	5.90444e-10	2.42991e-05
-1.5	1.57664e-09	3.9707e-05
-2	3.25329e-09	5.70376e-05
-2.5	5.66118e-09	7.52408e-05
-3	8.66585e-09	9.30906e-05
-3.5	1.28155e-08	0.000113206
-4	1.73608e-08	0.00013176
-4.5	2.25538e-08	0.000150179
-5	2.85094e-08	0.000168847
-5	2.84819e-08	0.000168766
-4.5	2.22073e-08	0.000149021
-4	1.68185e-08	0.000129686
-3.5	1.20717e-08	0.000109871
-3	8.17651e-09	9.0424e-05
-2.5	5.18051e-09	7.19757e-05
-2	2.86326e-09	5.35095e-05
-1.5	1.34884e-09	3.67265e-05
-1	4.69242e-10	2.1662e-05
-0.5	8.58317e-11	9.26454e-06
0	6.32265e-12	2.51449e-06
0.5	3.011e-13	5.48726e-07
1	3.34793e-14	1.82973e-07
1.5	9.35097e-14	3.05794e-07
2	6.91473e-14	2.62959e-07

## Sheet: fig2d
	VG=0V	-1	-2	-3	-4	-5
VDS	IDS
0	9.7709e-14	1.34499e-12	1.36204e-11	4.16329e-11	8.24682e-11	1.38429e-10
-0.5	-1.92381e-12	-1.40046e-10	-5.09653e-10	-1.03311e-09	-1.59405e-09	-2.16743e-09
-1	-2.62183e-12	-1.79144e-10	-8.1925e-10	-1.84014e-09	-2.97474e-09	-4.36861e-09
-1.5	-3.74288e-12	-1.89929e-10	-9.85038e-10	-2.4046e-09	-4.35854e-09	-6.2287e-09
-2	-3.96409e-12	-1.97831e-10	-1.07664e-09	-2.79634e-09	-5.33138e-09	-7.82722e-09
-2.5	-4.53625e-12	-2.06556e-10	-1.12951e-09	-3.05152e-09	-6.0818e-09	-9.19467e-09
-3	-4.88141e-12	-2.11616e-10	-1.17397e-09	-3.57461e-09	-6.63429e-09	-1.02896e-08
-3.5	-5.40644e-12	-2.14777e-10	-1.20637e-09	-3.72483e-09	-7.06134e-09	-1.11584e-08
-4	-5.85011e-12	-2.22058e-10	-1.2304e-09	-3.87088e-09	-7.39807e-09	-1.18805e-08
-4.5	-6.31771e-12	-2.29582e-10	-1.26537e-09	-3.96722e-09	-7.6872e-09	-1.24298e-08
-5	-6.86576e-12	-2.32554e-10	-1.29108e-09	-4.05251e-09	-7.88676e-09	-1.2875e-08

## Sheet: fig 2e
	initial	2	3	4	5	6	7	8	9	10	11	12	13	14	15	16	17	18	19	20	21	22	23	24	25	26	27	28	29	30	31	32	33	34	35	36	37	38	39	40	41	42	43	44	45	46	47	48	49
VG	|IDS|
2	1.55223e-13	7.26768e-14	1.13671e-13	2.31629e-13	2.13758e-13	3.66913e-13	3.78093e-13	2.07362e-13	1.59273e-13	3.27708e-13	3.69306e-13	3.50298e-13	2.72461e-13	5.4927e-13	2.11943e-13	3.11135e-13	1.35607e-13	5.10437e-13	4.49905e-13	2.18123e-13	8.7295e-13	8.59566e-13	4.18927e-13	7.09451e-13	8.38764e-13	8.7369e-13	3.21831e-13	4.11004e-13	9.89378e-13	8.10133e-13	7.18705e-13	9.38624e-13	1.37813e-12	1.16048e-12	5.84204e-13	1.51695e-12	1.39586e-12	1.10868e-12	3.58381e-12	1.24936e-12	9.83903e-13	8.07236e-13	8.5587e-13	8.83344e-13	1.29201e-12	1.76796e-12	1.75375e-12	1.28259e-12	1.35267e-12
1.5	6.24292e-14	6.56519e-14	2.19072e-14	1.53001e-13	5.30384e-14	5.62955e-14	1.61559e-13	1.53496e-14	3.72071e-14	1.27371e-13	1.20623e-13	2.20928e-14	1.09471e-13	3.06884e-13	1.08019e-13	6.3801e-14	1.35309e-13	1.20947e-13	2.90826e-13	4.80239e-14	5.58905e-13	6.35128e-13	1.41621e-13	2.13444e-13	5.76008e-13	5.53944e-13	1.74857e-13	1.61052e-13	6.82348e-13	5.44116e-13	3.68771e-13	6.69838e-13	9.61387e-13	4.23501e-13	1.96257e-13	1.12432e-12	1.09133e-12	7.88002e-13	2.87223e-12	8.31444e-13	6.93815e-13	4.43297e-13	6.47109e-13	7.17599e-13	1.10167e-12	2.13023e-12	1.27575e-12	1.09439e-12	1.89014e-12
1	7.58558e-14	9.75654e-14	3.50019e-14	5.77035e-14	1.81249e-13	9.96141e-14	1.79168e-13	2.96195e-13	1.03495e-13	3.0028e-13	9.10224e-14	2.19334e-13	4.82855e-14	2.70733e-13	4.21419e-13	2.33307e-13	1.62893e-13	1.48983e-13	3.83246e-13	1.98309e-14	3.20727e-13	5.71802e-13	1.53074e-13	6.45143e-14	4.87931e-13	6.56496e-13	2.3004e-13	1.74043e-13	7.26027e-13	1.18766e-13	2.72944e-13	6.3566e-13	8.53816e-13	4.07419e-13	2.48215e-13	1.09053e-12	1.07829e-12	4.76745e-13	2.53221e-12	6.6081e-13	6.40606e-13	5.39405e-13	5.6867e-13	6.13117e-13	1.12479e-12	1.83665e-12	1.20994e-12	1.26193e-12	1.5739e-12
0.5	1.32565e-12	1.52226e-13	8.84697e-14	1.72025e-13	1.42152e-13	2.61532e-13	1.94767e-13	3.82423e-13	4.03064e-13	5.80016e-13	3.01088e-13	1.04515e-13	2.81061e-13	3.00266e-13	1.02292e-12	3.4396e-13	1.26467e-13	1.638e-13	6.81078e-13	1.19952e-13	7.45419e-13	1.04166e-12	2.6189e-13	1.30746e-13	6.40063e-13	7.50917e-13	3.46812e-13	5.02234e-13	9.04423e-13	8.35683e-13	5.82097e-13	7.92781e-13	1.30549e-12	8.96457e-13	2.34972e-13	1.31677e-12	2.34582e-12	1.18428e-12	2.40415e-12	1.0016e-12	2.02493e-12	2.99552e-12	3.71773e-13	1.13962e-12	1.92025e-12	2.32187e-12	3.87573e-12	1.88774e-12	1.60639e-12
0	1.30148e-11	6.63817e-13	6.83194e-13	8.36711e-13	2.40461e-12	3.03972e-12	2.49785e-12	2.96249e-12	3.74014e-12	3.17074e-12	3.91046e-12	2.08626e-12	4.81454e-12	2.31269e-12	5.74862e-12	2.73104e-12	2.18257e-12	2.89447e-12	4.60486e-12	2.26529e-12	6.05276e-12	1.33059e-11	4.13398e-12	2.70527e-12	5.57648e-12	6.56125e-12	6.15689e-12	1.54138e-11	8.36943e-12	2.73037e-11	1.5332e-11	7.51395e-12	3.39595e-11	1.59167e-11	1.42985e-11	2.00048e-11	3.27165e-11	2.63436e-11	1.80086e-11	2.15105e-11	3.53232e-11	5.86019e-11	7.04907e-12	3.2471e-11	2.825e-11	4.01788e-11	8.80521e-11	2.65736e-11	2.36031e-11
-0.5	9.0647e-11	2.21312e-11	3.18866e-11	3.78586e-11	4.29948e-11	4.31817e-11	5.29895e-11	5.75745e-11	5.52481e-11	5.7301e-11	5.23431e-11	5.49457e-11	6.89357e-11	4.71392e-11	7.90533e-11	6.71422e-11	6.87681e-11	6.49262e-11	8.13843e-11	6.95427e-11	1.10356e-10	1.55995e-10	1.16117e-10	9.35072e-11	9.96749e-11	1.13133e-10	1.37935e-10	2.18733e-10	2.34544e-10	3.39792e-10	2.62709e-10	1.82453e-10	3.58137e-10	2.18594e-10	2.18447e-10	3.3745e-10	3.19899e-10	3.11485e-10	2.75576e-10	2.91954e-10	3.30023e-10	3.94672e-10	1.94278e-10	3.97264e-10	3.01308e-10	4.42454e-10	6.05729e-10	3.63983e-10	3.86656e-10
-1	3.81065e-10	2.34692e-10	2.83801e-10	3.55375e-10	3.16252e-10	2.66661e-10	3.56872e-10	3.56935e-10	3.30638e-10	3.47258e-10	3.36178e-10	4.15198e-10	4.26483e-10	3.39855e-10	4.58927e-10	4.42188e-10	4.72579e-10	4.15667e-10	5.05931e-10	4.58547e-10	6.37167e-10	6.64423e-10	6.79988e-10	5.30453e-10	5.29349e-10	6.13606e-10	6.81859e-10	8.58862e-10	9.91134e-10	1.24722e-09	1.05447e-09	8.54279e-10	1.33408e-09	8.67927e-10	9.5227e-10	1.26009e-09	1.11089e-09	1.14186e-09	1.05925e-09	1.01678e-09	1.16888e-09	1.37063e-09	7.63148e-10	1.27773e-09	1.01111e-09	1.41223e-09	1.93814e-09	1.21535e-09	1.17428e-09
-1.5	1.06821e-09	9.01221e-10	1.02955e-09	1.27064e-09	1.05479e-09	8.73569e-10	1.21182e-09	1.16008e-09	1.02148e-09	1.00961e-09	1.0679e-09	1.40421e-09	1.34989e-09	1.07876e-09	1.47451e-09	1.45707e-09	1.51907e-09	1.35023e-09	1.54821e-09	1.46095e-09	1.84469e-09	1.70367e-09	1.92828e-09	1.5837e-09	1.54717e-09	1.70035e-09	1.82464e-09	2.17914e-09	2.57011e-09	3.02543e-09	2.67947e-09	2.28419e-09	3.20379e-09	2.2409e-09	2.49014e-09	3.09063e-09	2.5822e-09	2.72229e-09	2.61581e-09	2.50691e-09	2.76292e-09	3.05066e-09	1.85138e-09	3.01939e-09	2.3935e-09	3.3014e-09	4.11858e-09	2.94322e-09	2.7825e-09
-2	2.30128e-09	2.20772e-09	2.46263e-09	2.93983e-09	2.44991e-09	2.03538e-09	2.73637e-09	2.57362e-09	2.28204e-09	2.18443e-09	2.35449e-09	3.15705e-09	2.97384e-09	2.43118e-09	3.22581e-09	3.20394e-09	3.26991e-09	2.96247e-09	3.30144e-09	3.15134e-09	3.77444e-09	3.26245e-09	3.89686e-09	3.30372e-09	3.1892e-09	3.43464e-09	3.60856e-09	4.16572e-09	5.00089e-09	5.65084e-09	5.10635e-09	4.45249e-09	5.92164e-09	4.30054e-09	4.77106e-09	5.75817e-09	4.73027e-09	4.97127e-09	4.92235e-09	4.69509e-09	5.07079e-09	5.42469e-09	3.43767e-09	5.5225e-09	4.39564e-09	5.99125e-09	7.18899e-09	5.47698e-09	5.30572e-09
-2.5	4.11495e-09	4.18039e-09	4.62836e-09	5.36274e-09	4.48209e-09	3.7853e-09	4.98843e-09	4.62643e-09	4.02044e-09	3.89528e-09	4.22465e-09	5.69332e-09	5.33893e-09	4.35736e-09	5.70283e-09	5.69546e-09	5.80542e-09	5.27523e-09	5.762e-09	5.57486e-09	6.43305e-09	5.292e-09	6.61763e-09	5.67464e-09	5.45255e-09	5.78312e-09	5.97089e-09	6.82033e-09	8.25517e-09	9.17134e-09	8.30797e-09	7.38704e-09	9.52724e-09	7.07496e-09	7.83742e-09	9.24126e-09	7.541e-09	7.93525e-09	7.95263e-09	7.56496e-09	8.21396e-09	8.48896e-09	5.49756e-09	8.73687e-09	7.01321e-09	9.50955e-09	1.10892e-08	8.78967e-09	9.06592e-09
-3	6.45748e-09	6.90155e-09	7.49846e-09	8.56492e-09	7.15642e-09	6.09736e-09	7.95452e-09	7.30447e-09	6.42501e-09	6.18303e-09	6.64083e-09	9.00131e-09	8.39371e-09	6.88666e-09	8.90481e-09	8.93894e-09	9.06738e-09	8.2542e-09	8.93213e-09	8.67739e-09	9.79665e-09	7.8496e-09	1.00532e-08	8.65492e-09	8.34871e-09	8.77569e-09	8.97157e-09	1.00877e-08	1.22909e-08	1.34999e-08	1.22601e-08	1.10224e-08	1.39233e-08	1.05138e-08	1.16249e-08	1.35182e-08	1.0983e-08	1.14843e-08	1.16654e-08	1.10721e-08	1.20122e-08	1.22113e-08	8.01258e-09	1.26548e-08	1.02263e-08	1.3784e-08	1.57437e-08	1.28558e-08	1.33199e-08
-3.5	9.34413e-09	1.02364e-08	1.11242e-08	1.2499e-08	1.03775e-08	8.98748e-09	1.1568e-08	1.05995e-08	9.32682e-09	8.9197e-09	9.60273e-09	1.30615e-08	1.21378e-08	9.92366e-09	1.27344e-08	1.28087e-08	1.29928e-08	1.18785e-08	1.27451e-08	1.24406e-08	1.3816e-08	1.08491e-08	1.41873e-08	1.2296e-08	1.18601e-08	1.23395e-08	1.25398e-08	1.39738e-08	1.70478e-08	1.85389e-08	1.68761e-08	1.53458e-08	1.90405e-08	1.45619e-08	1.60593e-08	1.84777e-08	1.49933e-08	1.56244e-08	1.59805e-08	1.52149e-08	1.63903e-08	1.64958e-08	1.09767e-08	1.71819e-08	1.39361e-08	1.86968e-08	2.10619e-08	1.76486e-08	1.83751e-08
-4	1.26409e-08	1.41011e-08	1.53101e-08	1.69756e-08	1.40944e-08	1.23802e-08	1.58031e-08	1.45037e-08	1.27321e-08	1.21438e-08	1.30998e-08	1.78132e-08	1.64723e-08	1.34086e-08	1.71271e-08	1.72524e-08	1.76399e-08	1.61174e-08	1.71679e-08	1.67625e-08	1.84033e-08	1.42233e-08	1.89255e-08	1.64814e-08	1.58695e-08	1.64676e-08	1.66116e-08	1.83773e-08	2.24329e-08	2.42047e-08	2.20601e-08	2.02222e-08	2.47554e-08	1.91665e-08	2.11098e-08	2.39481e-08	1.95033e-08	2.02079e-08	2.08649e-08	1.98198e-08	2.13814e-08	2.13017e-08	1.42294e-08	2.22846e-08	1.81626e-08	2.41606e-08	2.69335e-08	2.2989e-08	2.42051e-08
-4.5	1.62542e-08	1.85658e-08	2.00059e-08	2.20575e-08	1.82508e-08	1.62419e-08	2.04496e-08	1.88194e-08	1.65585e-08	1.57627e-08	1.70273e-08	2.30419e-08	2.12435e-08	1.7177e-08	2.19783e-08	2.2185e-08	2.2772e-08	2.07866e-08	2.21047e-08	2.15694e-08	2.34408e-08	1.79168e-08	2.41339e-08	2.12327e-08	2.03444e-08	2.10113e-08	2.11281e-08	2.31726e-08	2.83554e-08	3.03476e-08	2.76691e-08	2.55797e-08	3.09867e-08	2.43288e-08	2.66405e-08	2.98276e-08	2.44114e-08	2.52456e-08	2.61107e-08	2.48296e-08	2.68212e-08	2.6536e-08	1.7683e-08	2.78366e-08	2.27229e-08	3.01082e-08	3.31922e-08	2.8897e-08	3.06408e-08
-5	2.00746e-08	2.33088e-08	2.50605e-08	2.74526e-08	2.27915e-08	2.05309e-08	2.53771e-08	2.3417e-08	2.06487e-08	1.97082e-08	2.12937e-08	2.87249e-08	2.63242e-08	2.12683e-08	2.70948e-08	2.75356e-08	2.83595e-08	2.57839e-08	2.74485e-08	2.67345e-08	2.88443e-08	2.19201e-08	2.98705e-08	2.63034e-08	2.51424e-08	2.59079e-08	2.58844e-08	2.82143e-08	3.46125e-08	3.68347e-08	3.3566e-08	3.12576e-08	3.74935e-08	2.98292e-08	3.24837e-08	3.58734e-08	2.9621e-08	3.05129e-08	3.15934e-08	3.00354e-08	3.233e-08	3.20685e-08	2.12274e-08	3.36579e-08	2.75592e-08	3.62434e-08	3.96556e-08	3.50014e-08	3.66451e-08
[truncated: 51 more columns]

## Sheet: fig2f
Mobility	Number
0.315	3
0.345	6
0.375	13
0.405	13
0.435	16
0.465	22
0.495	13
0.525	7
0.555	6
0.585	1

## Sheet: fig 2g
cycles	abs(Ioff)	abs(Ion)
1	1.42458e-13	3.77636e-08
25	1.47378e-13	3.98261e-08
50	1.67382e-13	3.95275e-08
75	5.7e-14	4.04e-08
100	5.06e-14	4.06e-08
125	2.90156e-13	4.07815e-08
150	2.13468e-13	4.1363e-08
175	2.56367e-13	4.07713e-08
200	3.04665e-13	3.8139e-08
225	2.726e-13	3.59939e-08
250	2.28972e-13	3.44083e-08

## Sheet: fig 2h
Strain	Drain current	Mobility	Drain current	Mobility
	parallel		perpendicular
0	2.66193e-08	0.4344	2.06841e-08	0.42721
25	1.92426e-08	0.39855	2.15535e-08	0.30614
50	1.78353e-08	0.40996	2.21257e-08	0.21829
75	1.23342e-08	0.35277	2.2669e-08	0.14553
100	1.04886e-08	0.35017	2.52015e-08	0.11215

## Sheet: fig 2i
Cycles	Ion	Mobility
1	2.51751e-08	0.44408
25	2.48546e-08	0.45387
50	2.44396e-08	0.432
100	2.43787e-08	0.40368
400	2.24178e-08	0.37632
1000	2.43898e-08	0.41301

## Sheet: fig 3a
	dark	7.30 nGyair s-1	379.3 nGyair s-1	156.9 μGyair s-1	3.11 mGyair s-1	11.07 mGyair s-1
VG	abs(IDS)
1	2.25523e-13	4.05662e-13	6.06401e-12	4.80983e-11	3.05184e-10	7.34408e-10
0.5	1.97922e-13	5.16063e-13	6.2617e-12	4.76479e-11	3.00411e-10	7.17811e-10
0	5.63296e-15	7.91739e-13	8.02701e-12	4.79753e-11	2.96089e-10	7.02565e-10
-0.5	3.87476e-12	4.6972e-12	2.00917e-11	5.63513e-11	2.99751e-10	6.95271e-10
-1	4.81781e-11	4.18322e-11	7.88965e-11	1.03143e-10	3.40892e-10	7.40282e-10
-1.5	2.59738e-10	2.07431e-10	2.63588e-10	2.62605e-10	5.17424e-10	9.35607e-10
-2	7.56619e-10	6.20962e-10	7.06892e-10	6.62486e-10	9.55217e-10	1.39107e-09
-2.5	1.6236e-09	1.34743e-09	1.45832e-09	1.37861e-09	1.69089e-09	2.16748e-09
-3	2.82788e-09	2.42194e-09	2.63768e-09	2.51477e-09	2.83852e-09	3.34988e-09
-3.5	4.44193e-09	3.87508e-09	4.20418e-09	4.07926e-09	4.38339e-09	4.95146e-09
-4	6.34927e-09	5.71205e-09	6.30714e-09	6.01829e-09	6.55326e-09	6.99884e-09
-4.5	8.52641e-09	8.06681e-09	8.95671e-09	8.64929e-09	9.288e-09	9.72683e-09
-5	1.09629e-08	1.07735e-08	1.19951e-08	1.17718e-08	1.23633e-08	1.28404e-08

[truncated: 9 more sheets: fig3b, fig3c, fig3d, fig 3f, fig3h, fig3i, fig 4b, fig 4c, fig 4e]
